# Supplementary material for: Tris(oxamide dioxime-κ2 N,N′)nickel(II) sulfate penta­hydrate
Source: Acta Crystallogr Sect E Struct Rep Online. 2008 Oct 18;64(Pt 11):m1440–1. doi: 10.1107/S1600536808033278 (PMC2959573; doi:10.1107/S1600536808033278)
Supplement: Supplementary file 1 [file e-64-m1440-sup1.cif]

##############################################################################
###                                                                        ###
###        Electronic paper (Acta Crystallographica Section E)             ###
###                                                                        ###
##############################################################################
#                                                                            #
# This CIF contains the data in a paper accepted for publication in Acta     #
# Crystallographica Section E. It conforms to the requirements of Notes      #
# for Authors for Section E, and has been peer reviewed under the auspices   #
# of the IUCr Commission on Journals.                                        #
#                                                                            #
# Full details of the Crystallographic Information File format               #
# are given in the paper "The Crystallographic Information File (CIF):       #
# a New Standard Archive File for Crystallography" by S. R. Hall, F. H.      #
# Allen and I. D. Brown [Acta Cryst. (1991), A47, 655-685].                  #
#                                                                            #
# The current version of the core CIF dictionary is obtainable from          #
# ftp://ftp.iucr.org/pub/cif_core.dic. The current version number is 2.4.    #
#                                                                            #
# Software is freely available for graphical display of the structure(s) in  #
# this CIF.  For information consult the CIF home page http://www.iucr.org/  #
# cif/home.html                                                              #
#                                                                            #
# This file may be used for bona fide research purposes within the           #
# scientific community so long as proper attribution is given to the journal # 
# article from which it was obtained.                                        #
#                                                                            #
##############################################################################
                                             
data_I
_audit_creation_method     SHELXL97
_chemical_name_systematic
;
Tris(oxamide dioxime-\k^2^<i>N</i>,<i>N</i>')nickel(II) sulfate pentahydrate
;
_chemical_name_common     ?
_chemical_formula_moiety     'C6 H18 N12 Ni O6 2+ , S O4 2- , 5H2 O'
_chemical_formula_sum     'C6 H28 N12 Ni O15 S'
_chemical_formula_iupac     '[Ni (C2 H6 N4 O2)3] S O4 , 5H2 O'
_chemical_formula_weight     599.17
_chemical_melting_point     ?
_symmetry_cell_setting     triclinic
_symmetry_space_group_name_H-M     'P -1'
_symmetry_space_group_name_Hall     '-P 1'
loop_
    _symmetry_equiv_pos_as_xyz
    'x, y, z'
    '-x, -y, -z'
_cell_length_a     12.3141(16)
_cell_length_b     14.0458(17)
_cell_length_c     14.7734(18)
_cell_angle_alpha     86.077(3)
_cell_angle_beta     77.769(3)
_cell_angle_gamma     72.868(3)
_cell_volume     2386.4(5)
_cell_formula_units_Z     4
_cell_measurement_reflns_used     9771
_cell_measurement_theta_min     1.41
_cell_measurement_theta_max     28.54
_cell_measurement_temperature     293(2)
_exptl_crystal_description     prism
_exptl_crystal_colour     violet
_exptl_crystal_size_max     0.25
_exptl_crystal_size_mid     0.15
_exptl_crystal_size_min     0.10
_exptl_crystal_density_diffrn     1.668
_exptl_crystal_density_meas     ?
_exptl_crystal_density_method     'not measured'
_exptl_crystal_F_000     1248
_exptl_absorpt_coefficient_mu     0.991
_exptl_absorpt_correction_type     multi-scan
_exptl_absorpt_process_details     '(SADABS; Bruker, 2001)'
_exptl_absorpt_correction_T_min     0.789
_exptl_absorpt_correction_T_max     0.907
_exptl_special_details
;
;
_diffrn_ambient_temperature     293(2)
_diffrn_radiation_type     MoK\a
_diffrn_radiation_wavelength     0.71073
_diffrn_radiation_source     'fine-focus sealed tube'
_diffrn_radiation_monochromator     graphite
_diffrn_measurement_device_type     'Bruker APEX CCD area-detector'
_diffrn_measurement_method     '\f and \w'
_diffrn_detector_area_resol_mean     ?
_diffrn_reflns_number     33235
_diffrn_reflns_av_R_equivalents     0.0289
_diffrn_reflns_av_sigmaI/netI     0.0418
_diffrn_reflns_theta_min     1.41
_diffrn_reflns_theta_max     28.54
_diffrn_reflns_theta_full     28.54
_diffrn_measured_fraction_theta_max     0.974
_diffrn_measured_fraction_theta_full     0.974
_diffrn_reflns_limit_h_min     -16
_diffrn_reflns_limit_h_max     16
_diffrn_reflns_limit_k_min     -18
_diffrn_reflns_limit_k_max     18
_diffrn_reflns_limit_l_min     -19
_diffrn_reflns_limit_l_max     19
_diffrn_standards_number     0
_diffrn_standards_interval_count     .
_diffrn_standards_interval_time     .
_diffrn_standards_decay_%     ?
_refine_special_details
;
Refinement of <i>F</i>^2^ against ALL reflections. The weighted <i>R</i>-factor
<i>wR</i> and goodness of fit <i>S</i> are based on <i>F</i>^2^, conventional
<i>R</i>-factors <i>R</i> are based on <i>F</i>, with <i>F</i> set to zero for
negative <i>F</i>^2^. The threshold expression of <i>F</i>^2^ >
\s(<i>F</i>^2^) is used only for calculating <i>R</i>-factors(gt) <i>etc</i>.
and is not relevant to the choice of reflections for refinement.
<i>R</i>-factors based on <i>F</i>^2^ are statistically about twice as large
as those based on <i>F</i>, and <i>R</i>- factors based on ALL data will be
even larger.
;
_reflns_number_total     11834
_reflns_number_gt     9771
_reflns_threshold_expression     I>2\s(I)
_refine_ls_structure_factor_coef     Fsqd
_refine_ls_matrix_type     full
_refine_ls_R_factor_all     0.0656
_refine_ls_R_factor_gt     0.0532
_refine_ls_wR_factor_gt     0.1522
_refine_ls_wR_factor_ref     0.1642
_refine_ls_goodness_of_fit_ref     1.123
_refine_ls_restrained_S_all     1.123
_refine_ls_number_reflns     11834
_refine_ls_number_parameters     707
_refine_ls_number_restraints     23
_refine_ls_hydrogen_treatment     mixed
_refine_ls_weighting_scheme     calc
_refine_ls_weighting_details
        'calc w = 1/[\s^2^(Fo^2^)+(0.085P)^2^+2.9067P] where P=(Fo^2^+2Fc^2^)/3'
_atom_sites_solution_hydrogens     geom
_atom_sites_solution_primary     direct
_atom_sites_solution_secondary     difmap
_refine_ls_shift/su_max     0.001
_refine_ls_shift/su_mean     0.000
_refine_diff_density_max     1.475
_refine_diff_density_min     -1.446
_refine_ls_extinction_method     none
_refine_ls_extinction_coef     ?
loop_
    _atom_type_symbol
    _atom_type_description
    _atom_type_scat_dispersion_real
    _atom_type_scat_dispersion_imag
    _atom_type_scat_source
    'C' 'C' 0.0033 0.0016
                         'International Tables Vol C Tables 4.2.6.8 and 6.1.1.4'
    'H' 'H' 0.0000 0.0000
                         'International Tables Vol C Tables 4.2.6.8 and 6.1.1.4'
    'N' 'N' 0.0061 0.0033
                         'International Tables Vol C Tables 4.2.6.8 and 6.1.1.4'
    'Ni' 'Ni' 0.3393 1.1124
                         'International Tables Vol C Tables 4.2.6.8 and 6.1.1.4'
    'O' 'O' 0.0106 0.0060
                         'International Tables Vol C Tables 4.2.6.8 and 6.1.1.4'
    'S' 'S' 0.1246 0.1234
                         'International Tables Vol C Tables 4.2.6.8 and 6.1.1.4'
_computing_data_collection     'SMART (Bruker, 1998)'
_computing_cell_refinement     'SAINT (Bruker, 2000)'
_computing_data_reduction     'SAINT (Bruker, 2000)'
_computing_structure_solution     'SHELXS97 (Sheldrick, 2008)'
_computing_structure_refinement     'SHELXL97 (Sheldrick, 2008)'
_computing_molecular_graphics     'DIAMOND (Brandenburg, 1999)'
_computing_publication_material     'WinGX (Farrugia, 1999)'
loop_
    _atom_site_type_symbol
    _atom_site_label
    _atom_site_fract_x
    _atom_site_fract_y
    _atom_site_fract_z
    _atom_site_U_iso_or_equiv
    _atom_site_adp_type
    _atom_site_calc_flag
    _atom_site_refinement_flags
    _atom_site_occupancy
    _atom_site_disorder_assembly
    _atom_site_disorder_group
    Ni Ni1 0.22824(3) 0.70919(3) 0.43918(3) 0.01960(10) Uani d . 1 . .
    O O11 -0.03779(18) 0.75648(17) 0.42903(17) 0.0302(5) Uani d . 1 . .
    H H11 -0.0565 0.7732 0.4836 0.045 Uiso calc R 1 . .
    O O12 0.39957(17) 0.53631(15) 0.30737(16) 0.0258(4) Uani d . 1 . .
    H H12 0.4331 0.5629 0.2636 0.039 Uiso calc R 1 . .
    O O13 0.17174(19) 0.53968(16) 0.58228(18) 0.0300(5) Uani d . 1 . .
    H H13 0.1029 0.5709 0.5956 0.045 Uiso calc R 1 . .
    O O14 0.4687(2) 0.75163(18) 0.43870(18) 0.0330(5) Uani d . 1 . .
    H H14 0.4771 0.7611 0.3826 0.050 Uiso calc R 1 . .
    O O15 0.1369(2) 0.84859(17) 0.61577(15) 0.0293(5) Uani d . 1 . .
    H H15 0.1001 0.8111 0.6422 0.044 Uiso calc R 1 . .
    O O16 0.2531(2) 0.82103(17) 0.25043(15) 0.0288(5) Uani d . 1 . .
    H H16 0.3118 0.7757 0.2319 0.043 Uiso calc R 1 . .
    N N11 0.0759(2) 0.69133(18) 0.41189(18) 0.0235(5) Uani d . 1 . .
    N N12 0.2847(2) 0.59940(18) 0.33832(19) 0.0240(5) Uani d . 1 . .
    N N13 0.2385(2) 0.60678(18) 0.54913(18) 0.0234(5) Uani d . 1 . .
    N N14 0.3927(2) 0.69172(18) 0.46659(18) 0.0231(5) Uani d . 1 . .
    N N15 0.1549(2) 0.83731(18) 0.51985(17) 0.0219(5) Uani d . 1 . .
    N N16 0.2318(2) 0.82492(18) 0.34758(17) 0.0226(5) Uani d . 1 . .
    N N17 0.2259(2) 0.4790(2) 0.2751(2) 0.0325(6) Uani d . 1 . .
    H H17A 0.2957 0.4438 0.2538 0.039 Uiso calc R 1 . .
    H H17B 0.1683 0.4601 0.2668 0.039 Uiso calc R 1 . .
    N N18 -0.0021(2) 0.6149(2) 0.3162(2) 0.0327(6) Uani d . 1 . .
    H H18A -0.0712 0.6537 0.3331 0.039 Uiso calc R 1 . .
    H H18B 0.0113 0.5690 0.2762 0.039 Uiso calc R 1 . .
    N N19 0.3688(3) 0.5020(2) 0.6338(2) 0.0380(7) Uani d . 1 . .
    H H19A 0.3223 0.4671 0.6561 0.046 Uiso calc R 1 . .
    H H19B 0.4358 0.4880 0.6483 0.046 Uiso calc R 1 . .
    N N50 0.5092(2) 0.6344(2) 0.5760(2) 0.0327(6) Uani d . 1 . .
    H H50A 0.5551 0.6697 0.5535 0.039 Uiso calc R 1 . .
    H H50B 0.5212 0.5966 0.6234 0.039 Uiso calc R 1 . .
    N N51 0.1255(2) 1.01000(19) 0.51951(19) 0.0259(5) Uani d . 1 . .
    H H51A 0.1094 1.0135 0.5790 0.031 Uiso calc R 1 . .
    H H51B 0.1250 1.0630 0.4866 0.031 Uiso calc R 1 . .
    N N112 0.1564(3) 0.9958(2) 0.3233(2) 0.0320(6) Uani d . 1 . .
    H H11A 0.1743 0.9904 0.2639 0.038 Uiso calc R 1 . .
    H H11B 0.1224 1.0533 0.3482 0.038 Uiso calc R 1 . .
    C C11 0.0851(2) 0.6260(2) 0.3521(2) 0.0223(5) Uani d . 1 . .
    C C12 0.2069(3) 0.5620(2) 0.3206(2) 0.0217(5) Uani d . 1 . .
    C C13 0.3367(2) 0.5783(2) 0.5762(2) 0.0235(6) Uani d . 1 . .
    C C14 0.4192(2) 0.6382(2) 0.5373(2) 0.0232(6) Uani d . 1 . .
    C C15 0.1513(2) 0.9220(2) 0.4781(2) 0.0209(5) Uani d . 1 . .
    C C16 0.1813(2) 0.9149(2) 0.3766(2) 0.0213(5) Uani d . 1 . .
    Ni Ni2 0.74507(3) 0.93920(3) 0.18804(3) 0.02347(11) Uani d . 1 . .
    O O21 0.7713(2) 0.7911(2) 0.02902(16) 0.0394(6) Uani d . 1 . .
    H H21 0.7026 0.7956 0.0489 0.059 Uiso calc R 1 . .
    O O22 0.9726(2) 0.92640(18) 0.25835(17) 0.0319(5) Uani d . 1 . .
    H H22 0.9709 0.9850 0.2495 0.048 Uiso calc R 1 . .
    O O23 0.7535(2) 0.74561(16) 0.30809(15) 0.0278(5) Uani d . 1 . .
    H H23 0.7345 0.7199 0.2681 0.042 Uiso calc R 1 . .
    O O24 0.6378(2) 1.14404(17) 0.29771(19) 0.0357(5) Uani d . 1 . .
    H H24 0.6888 1.1691 0.2721 0.054 Uiso calc R 1 . .
    O O25 0.4745(2) 0.9706(2) 0.20188(18) 0.0405(6) Uani d . 1 . .
    H H25 0.4820 0.9122 0.2175 0.061 Uiso calc R 1 . .
    O O26 0.8624(2) 1.0583(2) 0.02780(17) 0.0379(6) Uani d . 1 . .
    H H26 0.9036 1.0671 0.0615 0.057 Uiso calc R 1 . .
    N N21 0.8177(2) 0.8203(2) 0.09796(18) 0.0282(6) Uani d . 1 . .
    N N22 0.9191(2) 0.8971(2) 0.19356(18) 0.0264(5) Uani d . 1 . .
    N N23 0.7122(2) 0.85047(19) 0.30099(17) 0.0244(5) Uani d . 1 . .
    N N24 0.6833(2) 1.0389(2) 0.29737(19) 0.0283(5) Uani d . 1 . .
    N N25 0.5823(2) 0.9807(2) 0.15110(19) 0.0303(6) Uani d . 1 . .
    N N26 0.7602(2) 1.0431(2) 0.08268(18) 0.0282(5) Uani d . 1 . .
    N N27 0.9930(3) 0.7204(3) 0.0169(2) 0.0479(8) Uani d . 1 . .
    H H27A 0.9603 0.7005 -0.0212 0.057 Uiso calc R 1 . .
    H H27B 1.0670 0.6991 0.0117 0.057 Uiso calc R 1 . .
    N N28 1.0966(2) 0.7732(2) 0.1539(2) 0.0341(6) Uani d . 1 . .
    H H28A 1.1294 0.7951 0.1905 0.041 Uiso calc R 1 . .
    H H28B 1.1346 0.7214 0.1207 0.041 Uiso calc R 1 . .
    N N29 0.6902(2) 0.8415(2) 0.46124(18) 0.0279(5) Uani d . 1 . .
    H H29A 0.7101 0.7775 0.4619 0.034 Uiso calc R 1 . .
    H H29B 0.6722 0.8738 0.5123 0.034 Uiso calc R 1 . .
    N N70 0.5991(2) 1.0539(2) 0.45455(19) 0.0304(6) Uani d . 1 . .
    H H70A 0.5787 1.1179 0.4525 0.037 Uiso calc R 1 . .
    H H70B 0.5833 1.0235 0.5060 0.037 Uiso calc R 1 . .
    N N71 0.4611(3) 1.1035(2) 0.0738(2) 0.0366(7) Uani d . 1 . .
    H H71A 0.3993 1.0897 0.1029 0.044 Uiso calc R 1 . .
    H H71B 0.4566 1.1505 0.0330 0.044 Uiso calc R 1 . .
    N N72 0.6752(3) 1.1231(3) -0.0394(2) 0.0483(9) Uani d . 1 . .
    H H72A 0.7380 1.1355 -0.0684 0.058 Uiso calc R 1 . .
    H H72B 0.6138 1.1420 -0.0627 0.058 Uiso calc R 1 . .
    C C21 0.9295(3) 0.7833(2) 0.0833(2) 0.0279(6) Uani d . 1 . .
    C C22 0.9857(3) 0.8199(2) 0.1486(2) 0.0250(6) Uani d . 1 . .
    C C23 0.6871(2) 0.8908(2) 0.3812(2) 0.0241(6) Uani d . 1 . .
    C C24 0.6552(2) 1.0017(2) 0.3779(2) 0.0245(6) Uani d . 1 . .
    C C25 0.5645(3) 1.0519(2) 0.0922(2) 0.0245(6) Uani d . 1 . .
    C C26 0.6730(3) 1.0746(2) 0.0417(2) 0.0270(6) Uani d . 1 . .
    S S1 0.54943(9) 0.71047(11) 0.18146(9) 0.0654(4) Uani d . 1 . .
    O O1 0.5649(3) 0.7641(3) 0.0930(2) 0.0628(10) Uani d . 1 A .
    O O2B 0.4535(4) 0.6686(3) 0.1908(3) 0.0363(8) Uani d P 0.621(5) A 1
    O O2A 0.5035(6) 0.6156(5) 0.1573(5) 0.0363(8) Uani d P 0.379(5) A 2
    O O3 0.6619(3) 0.6507(2) 0.2002(2) 0.0468(7) Uani d . 1 A .
    O O4 0.4917(3) 0.7854(3) 0.2578(3) 0.0838(15) Uani d . 1 A .
    S S2 -0.08243(7) 0.72405(6) 0.67222(6) 0.02780(17) Uani d . 1 . .
    O O10 -0.0585(2) 0.63057(16) 0.62249(18) 0.0322(5) Uani d . 1 . .
    O O20 -0.1067(3) 0.80865(18) 0.60729(19) 0.0422(6) Uani d . 1 . .
    O O30 0.0196(2) 0.72385(18) 0.70916(18) 0.0352(5) Uani d . 1 . .
    O O40 -0.1855(3) 0.7347(2) 0.7468(2) 0.0541(8) Uani d . 1 . .
    O O1W 0.2423(2) 0.36282(18) 0.47889(18) 0.0332(5) Uani d D 1 . .
    H H1W1 0.225(4) 0.417(3) 0.507(3) 0.050 Uiso d D 1 . .
    H H2W1 0.189(3) 0.361(3) 0.455(3) 0.050 Uiso d D 1 . .
    O O2W 0.8027(2) 0.8875(2) -0.13981(18) 0.0373(6) Uani d D 1 . .
    H H1W2 0.804(4) 0.843(3) -0.177(2) 0.056 Uiso d D 1 . .
    H H2W2 0.788(4) 0.866(3) -0.0850(18) 0.056 Uiso d D 1 . .
    O O3W 0.3647(3) 0.0814(4) 0.3596(2) 0.0728(12) Uani d D 1 . .
    H H1W3 0.410(5) 0.053(5) 0.311(3) 0.109 Uiso d D 1 . .
    H H2W3 0.302(4) 0.118(5) 0.344(5) 0.109 Uiso d D 1 . .
    O O4W 0.9698(2) 0.0965(2) 0.1617(2) 0.0414(6) Uani d D 1 . .
    H H1W4 1.039(2) 0.102(4) 0.148(4) 0.062 Uiso d D 1 . .
    H H2W4 0.922(3) 0.153(3) 0.166(4) 0.062 Uiso d D 1 . .
    O O5W 0.7762(4) 0.2610(3) 0.2056(3) 0.0689(10) Uani d D 1 . .
    H H1W5 0.738(6) 0.271(5) 0.160(4) 0.103 Uiso d D 1 . .
    H H2W5 0.795(6) 0.313(4) 0.212(5) 0.103 Uiso d D 1 . .
    O O6W 0.4198(3) 0.2840(3) 0.2453(3) 0.0759(12) Uani d D 1 . .
    H H1W6 0.417(6) 0.308(5) 0.193(3) 0.114 Uiso d D 1 . .
    H H2W6 0.475(5) 0.236(4) 0.253(5) 0.114 Uiso d D 1 . .
    O O7W 0.7536(4) 0.3573(3) 0.0333(4) 0.1086(18) Uani d . 1 . .
    H H7W1 0.7706 0.4088 0.0457 0.163 Uiso d R 1 . .
    H H7W2 0.6893 0.3750 0.0154 0.163 Uiso d R 1 . .
    O O8W 0.8211(6) 0.5178(5) 0.0779(5) 0.131(2) Uani d D 1 . .
    H H1W8 0.860(9) 0.483(7) 0.124(6) 0.197 Uiso d D 1 . .
    H H2W8 0.788(9) 0.576(4) 0.109(6) 0.197 Uiso d D 1 . .
    O O9W 0.5490(7) 0.4195(6) -0.0320(5) 0.0457(11) Uani d P 0.356(3) B 1
    O O10W 0.5124(8) 0.3663(7) 0.0475(6) 0.0457(11) Uani d P 0.324(5) C 2
    O O11W 0.3927(8) 0.3266(7) 0.0828(6) 0.0457(11) Uani d P 0.320(5) D 3
    O O12W 0.9444(16) 0.5729(10) -0.1176(11) 0.0641(17) Uani d P 0.247(3) E 1
    O O13W 0.8574(13) 0.6098(9) -0.0713(9) 0.0641(17) Uani d P 0.293(6) F 2
    O O14W 1.0291(8) 0.5305(5) -0.1952(5) 0.0641(17) Uani d P 0.460(6) G 3
loop_
    _atom_site_aniso_label
    _atom_site_aniso_U_11
    _atom_site_aniso_U_22
    _atom_site_aniso_U_33
    _atom_site_aniso_U_12
    _atom_site_aniso_U_13
    _atom_site_aniso_U_23
    Ni1 0.01604(18) 0.01608(17) 0.0279(2) -0.00461(13) -0.00771(14) 0.00212(13)
    O11 0.0170(10) 0.0300(11) 0.0385(12) 0.0027(8) -0.0067(9) -0.0037(10)
    O12 0.0168(10) 0.0200(10) 0.0362(12) -0.0023(8) -0.0018(8) 0.0043(8)
    O13 0.0192(10) 0.0201(10) 0.0508(14) -0.0084(8) -0.0059(10) 0.0078(9)
    O14 0.0314(12) 0.0328(12) 0.0446(14) -0.0214(10) -0.0161(11) 0.0150(10)
    O15 0.0381(13) 0.0318(12) 0.0234(10) -0.0187(10) -0.0059(9) 0.0022(9)
    O16 0.0266(11) 0.0313(12) 0.0235(10) 0.0019(9) -0.0084(8) -0.0010(9)
    N11 0.0131(11) 0.0220(12) 0.0337(13) -0.0013(9) -0.0058(9) -0.0014(10)
    N12 0.0149(11) 0.0209(11) 0.0352(14) -0.0037(9) -0.0044(10) -0.0010(10)
    N13 0.0186(11) 0.0171(11) 0.0354(14) -0.0075(9) -0.0057(10) 0.0044(10)
    N14 0.0179(11) 0.0199(11) 0.0338(13) -0.0082(9) -0.0077(10) 0.0051(10)
    N15 0.0238(12) 0.0219(11) 0.0220(11) -0.0090(9) -0.0060(9) 0.0016(9)
    N16 0.0221(12) 0.0235(12) 0.0214(11) -0.0044(9) -0.0063(9) 0.0014(9)
    N17 0.0261(13) 0.0258(13) 0.0479(17) -0.0073(11) -0.0104(12) -0.0082(12)
    N18 0.0245(13) 0.0303(14) 0.0473(17) -0.0067(11) -0.0159(12) -0.0054(12)
    N19 0.0282(14) 0.0362(16) 0.0521(18) -0.0121(12) -0.0171(13) 0.0226(14)
    N50 0.0284(14) 0.0373(15) 0.0393(15) -0.0151(12) -0.0182(12) 0.0140(12)
    N51 0.0300(13) 0.0198(11) 0.0299(13) -0.0077(10) -0.0093(10) -0.0001(10)
    N112 0.0444(16) 0.0207(12) 0.0321(14) -0.0069(11) -0.0155(12) 0.0055(10)
    C11 0.0196(13) 0.0201(13) 0.0290(14) -0.0083(10) -0.0073(11) 0.0056(11)
    C12 0.0232(14) 0.0179(12) 0.0245(13) -0.0069(10) -0.0054(11) 0.0025(10)
    C13 0.0201(13) 0.0198(13) 0.0297(14) -0.0041(10) -0.0061(11) 0.0021(11)
    C14 0.0187(13) 0.0206(13) 0.0302(15) -0.0049(10) -0.0063(11) 0.0015(11)
    C15 0.0151(12) 0.0198(12) 0.0294(14) -0.0045(10) -0.0092(10) 0.0017(11)
    C16 0.0183(13) 0.0197(13) 0.0280(14) -0.0062(10) -0.0097(11) 0.0037(11)
    Ni2 0.01747(19) 0.0306(2) 0.02196(19) -0.00640(15) -0.00600(14) 0.00652(15)
    O21 0.0372(14) 0.0701(18) 0.0243(11) -0.0338(13) -0.0104(10) 0.0040(11)
    O22 0.0314(12) 0.0339(12) 0.0366(12) -0.0116(10) -0.0172(10) -0.0002(10)
    O23 0.0298(11) 0.0237(10) 0.0297(11) -0.0027(9) -0.0135(9) 0.0020(8)
    O24 0.0307(12) 0.0252(11) 0.0460(14) -0.0040(9) -0.0049(10) 0.0080(10)
    O25 0.0190(11) 0.0626(17) 0.0356(13) -0.0116(11) -0.0021(9) 0.0185(12)
    O26 0.0262(12) 0.0592(16) 0.0315(12) -0.0197(11) -0.0066(9) 0.0153(11)
    N21 0.0260(13) 0.0424(15) 0.0223(12) -0.0176(12) -0.0076(10) 0.0025(11)
    N22 0.0215(12) 0.0339(14) 0.0280(13) -0.0101(10) -0.0113(10) 0.0003(11)
    N23 0.0229(12) 0.0233(12) 0.0248(12) -0.0028(10) -0.0067(10) 0.0046(10)
    N24 0.0258(13) 0.0240(12) 0.0316(14) -0.0027(10) -0.0062(10) 0.0050(10)
    N25 0.0166(12) 0.0442(16) 0.0280(13) -0.0090(11) -0.0038(10) 0.0127(12)
    N26 0.0223(12) 0.0377(14) 0.0259(12) -0.0117(11) -0.0056(10) 0.0077(11)
    N27 0.0390(18) 0.057(2) 0.0458(19) -0.0105(16) -0.0035(14) -0.0215(16)
    N28 0.0219(13) 0.0362(15) 0.0429(16) -0.0039(11) -0.0087(11) -0.0038(12)
    N29 0.0292(13) 0.0281(13) 0.0235(12) -0.0045(11) -0.0053(10) 0.0036(10)
    N70 0.0267(13) 0.0301(14) 0.0303(14) -0.0038(11) -0.0025(11) -0.0014(11)
    N71 0.0261(14) 0.0346(15) 0.0498(18) -0.0071(12) -0.0165(12) 0.0163(13)
    N72 0.0368(17) 0.073(2) 0.0435(18) -0.0267(17) -0.0216(14) 0.0350(17)
    C21 0.0264(15) 0.0311(16) 0.0265(15) -0.0116(12) -0.0018(12) 0.0000(12)
    C22 0.0200(13) 0.0277(14) 0.0281(14) -0.0093(11) -0.0040(11) 0.0032(12)
    C23 0.0149(12) 0.0298(15) 0.0261(14) -0.0040(11) -0.0057(10) 0.0046(11)
    C24 0.0151(12) 0.0289(15) 0.0282(14) -0.0029(11) -0.0068(11) 0.0012(12)
    C25 0.0221(14) 0.0277(14) 0.0246(14) -0.0065(11) -0.0084(11) 0.0025(11)
    C26 0.0278(15) 0.0287(15) 0.0257(14) -0.0095(12) -0.0085(12) 0.0079(12)
    S1 0.0390(5) 0.1017(10) 0.0765(8) -0.0486(6) -0.0389(6) 0.0710(8)
    O1 0.0446(16) 0.096(3) 0.068(2) -0.0469(17) -0.0350(15) 0.0597(19)
    O2B 0.032(2) 0.037(2) 0.045(2) -0.0197(16) -0.0063(16) 0.0074(16)
    O2A 0.032(2) 0.037(2) 0.045(2) -0.0197(16) -0.0063(16) 0.0074(16)
    O3 0.0505(17) 0.0438(15) 0.0553(17) -0.0146(13) -0.0335(14) 0.0150(13)
    O4 0.0345(16) 0.115(3) 0.064(2) 0.0070(18) 0.0118(15) 0.060(2)
    S2 0.0260(4) 0.0218(3) 0.0372(4) -0.0098(3) -0.0053(3) -0.0005(3)
    O10 0.0263(11) 0.0222(10) 0.0496(14) -0.0084(9) -0.0075(10) -0.0039(10)
    O20 0.0579(17) 0.0223(11) 0.0469(15) -0.0038(11) -0.0224(13) -0.0006(10)
    O30 0.0382(13) 0.0337(12) 0.0410(13) -0.0179(10) -0.0148(11) 0.0058(10)
    O40 0.0426(16) 0.0634(19) 0.0584(18) -0.0302(15) 0.0133(13) -0.0214(15)
    O1W 0.0303(12) 0.0305(12) 0.0419(14) -0.0096(10) -0.0138(10) 0.0021(10)
    O2W 0.0401(14) 0.0443(15) 0.0294(12) -0.0156(12) -0.0069(11) 0.0021(11)
    O3W 0.0364(16) 0.128(4) 0.0477(18) -0.0053(19) -0.0114(14) -0.032(2)
    O4W 0.0399(14) 0.0454(15) 0.0444(15) -0.0215(12) -0.0095(12) 0.0063(12)
    O5W 0.067(2) 0.062(2) 0.077(3) -0.0253(19) -0.0048(19) 0.0059(19)
    O6W 0.052(2) 0.0450(19) 0.132(4) 0.0006(16) -0.037(2) -0.016(2)
    O7W 0.059(3) 0.063(3) 0.188(6) -0.005(2) -0.004(3) -0.021(3)
    O8W 0.122(5) 0.086(4) 0.185(7) -0.003(3) -0.056(5) -0.038(4)
    O9W 0.055(3) 0.047(3) 0.031(2) -0.002(2) -0.016(2) -0.0087(19)
    O10W 0.055(3) 0.047(3) 0.031(2) -0.002(2) -0.016(2) -0.0087(19)
    O11W 0.055(3) 0.047(3) 0.031(2) -0.002(2) -0.016(2) -0.0087(19)
    O12W 0.099(5) 0.047(3) 0.062(4) -0.024(3) -0.052(3) 0.019(3)
    O13W 0.099(5) 0.047(3) 0.062(4) -0.024(3) -0.052(3) 0.019(3)
    O14W 0.099(5) 0.047(3) 0.062(4) -0.024(3) -0.052(3) 0.019(3)
_geom_special_details
;
All e.s.d.'s (except the e.s.d. in the dihedral angle between two l.s. planes)
are estimated using the full covariance matrix. The cell e.s.d.'s are taken
into account individually in the estimation of e.s.d.'s in distances, angles
and torsion angles; correlations between e.s.d.'s in cell parameters are only
used when they are defined by crystal symmetry. An approximate (isotropic)
treatment of cell e.s.d.'s is used for estimating e.s.d.'s involving l.s.
planes.
;
loop_
    _geom_bond_atom_site_label_1
    _geom_bond_atom_site_label_2
    _geom_bond_site_symmetry_2
    _geom_bond_distance
    _geom_bond_publ_flag
    Ni1 N16 . 2.047(2) ?
    Ni1 N12 . 2.080(3) ?
    Ni1 N15 . 2.087(2) ?
    Ni1 N11 . 2.087(2) ?
    Ni1 N14 . 2.089(2) ?
    Ni1 N13 . 2.094(3) ?
    O11 N11 . 1.410(3) ?
    O11 H11 . 0.82 ?
    O12 N12 . 1.428(3) ?
    O12 H12 . 0.82 ?
    O13 N13 . 1.424(3) ?
    O13 H13 . 0.82 ?
    O14 N14 . 1.417(3) ?
    O14 H14 . 0.82 ?
    O15 N15 . 1.400(3) ?
    O15 H15 . 0.82 ?
    O16 N16 . 1.405(3) ?
    O16 H16 . 0.82 ?
    N11 C11 . 1.282(4) ?
    N12 C12 . 1.297(4) ?
    N13 C13 . 1.296(4) ?
    N14 C14 . 1.287(4) ?
    N15 C15 . 1.295(4) ?
    N16 C16 . 1.290(4) ?
    N17 C12 . 1.322(4) ?
    N17 H17A . 0.86 ?
    N17 H17B . 0.86 ?
    N18 C11 . 1.345(4) ?
    N18 H18A . 0.86 ?
    N18 H18B . 0.86 ?
    N19 C13 . 1.340(4) ?
    N19 H19A . 0.86 ?
    N19 H19B . 0.86 ?
    N50 C14 . 1.337(4) ?
    N50 H50A . 0.86 ?
    N50 H50B . 0.86 ?
    N51 C15 . 1.339(4) ?
    N51 H51A . 0.86 ?
    N51 H51B . 0.86 ?
    N112 C16 . 1.335(4) ?
    N112 H11A . 0.86 ?
    N112 H11B . 0.86 ?
    C11 C12 . 1.497(4) ?
    C13 C14 . 1.503(4) ?
    C15 C16 . 1.470(4) ?
    Ni2 N23 . 2.056(3) ?
    Ni2 N22 . 2.066(3) ?
    Ni2 N21 . 2.068(3) ?
    Ni2 N24 . 2.076(3) ?
    Ni2 N26 . 2.077(3) ?
    Ni2 N25 . 2.095(3) ?
    O21 N21 . 1.405(3) ?
    O21 H21 . 0.82 ?
    O22 N22 . 1.414(3) ?
    O22 H22 . 0.82 ?
    O23 N23 . 1.414(3) ?
    O23 H23 . 0.82 ?
    O24 N24 . 1.416(3) ?
    O24 H24 . 0.82 ?
    O25 N25 . 1.422(3) ?
    O25 H25 . 0.82 ?
    O26 N26 . 1.411(3) ?
    O26 H26 . 0.82 ?
    N21 C21 . 1.296(4) ?
    N22 C22 . 1.278(4) ?
    N23 C23 . 1.286(4) ?
    N24 C24 . 1.287(4) ?
    N25 C25 . 1.280(4) ?
    N26 C26 . 1.294(4) ?
    N27 C21 . 1.320(4) ?
    N27 H27A . 0.86 ?
    N27 H27B . 0.86 ?
    N28 C22 . 1.346(4) ?
    N28 H28A . 0.86 ?
    N28 H28B . 0.86 ?
    N29 C23 . 1.330(4) ?
    N29 H29A . 0.86 ?
    N29 H29B . 0.86 ?
    N70 C24 . 1.334(4) ?
    N70 H70A . 0.86 ?
    N70 H70B . 0.86 ?
    N71 C25 . 1.340(4) ?
    N71 H71A . 0.86 ?
    N71 H71B . 0.86 ?
    N72 C26 . 1.337(4) ?
    N72 H72A . 0.86 ?
    N72 H72B . 0.86 ?
    C21 C22 . 1.495(4) ?
    C23 C24 . 1.491(4) ?
    C25 C26 . 1.496(4) ?
    S1 O2B . 1.446(4) ?
    S1 O3 . 1.465(3) ?
    S1 O1 . 1.468(3) ?
    S1 O4 . 1.506(5) ?
    S1 O2A . 1.678(7) ?
    S2 O10 . 1.471(2) ?
    S2 O30 . 1.471(3) ?
    S2 O40 . 1.472(3) ?
    S2 O20 . 1.476(3) ?
    O1W H1W1 . 0.84(2) ?
    O1W H2W1 . 0.82(2) ?
    O2W H1W2 . 0.86(3) ?
    O2W H2W2 . 0.84(3) ?
    O3W H1W3 . 0.85(3) ?
    O3W H2W3 . 0.86(3) ?
    O4W H1W4 . 0.85(3) ?
    O4W H2W4 . 0.83(3) ?
    O5W H1W5 . 0.88(3) ?
    O5W H2W5 . 0.84(3) ?
    O6W H1W6 . 0.83(3) ?
    O6W H2W6 . 0.82(3) ?
    O7W H7W1 . 0.85 ?
    O7W H7W2 . 0.85 ?
    O8W H1W8 . 0.95(3) ?
    O8W H2W8 . 0.91(3) ?
loop_
    _geom_angle_atom_site_label_1
    _geom_angle_atom_site_label_2
    _geom_angle_atom_site_label_3
    _geom_angle_site_symmetry_1
    _geom_angle_site_symmetry_3
    _geom_angle
    _geom_angle_publ_flag
    N16 Ni1 N12 . . 95.16(10) ?
    N16 Ni1 N15 . . 75.08(10) ?
    N12 Ni1 N15 . . 168.23(10) ?
    N16 Ni1 N11 . . 94.49(10) ?
    N12 Ni1 N11 . . 75.53(10) ?
    N15 Ni1 N11 . . 98.36(10) ?
    N16 Ni1 N14 . . 95.36(10) ?
    N12 Ni1 N14 . . 95.08(10) ?
    N15 Ni1 N14 . . 92.42(10) ?
    N11 Ni1 N14 . . 166.96(10) ?
    N16 Ni1 N13 . . 168.20(10) ?
    N12 Ni1 N13 . . 93.84(10) ?
    N15 Ni1 N13 . . 96.75(10) ?
    N11 Ni1 N13 . . 95.14(10) ?
    N14 Ni1 N13 . . 76.23(10) ?
    N11 O11 H11 . . 109.5 ?
    N12 O12 H12 . . 109.5 ?
    N13 O13 H13 . . 109.5 ?
    N14 O14 H14 . . 109.5 ?
    N15 O15 H15 . . 109.5 ?
    N16 O16 H16 . . 109.5 ?
    C11 N11 O11 . . 109.9(2) ?
    C11 N11 Ni1 . . 117.98(19) ?
    O11 N11 Ni1 . . 129.75(19) ?
    C12 N12 O12 . . 112.0(2) ?
    C12 N12 Ni1 . . 116.5(2) ?
    O12 N12 Ni1 . . 128.10(18) ?
    C13 N13 O13 . . 110.4(2) ?
    C13 N13 Ni1 . . 116.1(2) ?
    O13 N13 Ni1 . . 130.52(18) ?
    C14 N14 O14 . . 110.0(2) ?
    C14 N14 Ni1 . . 117.3(2) ?
    O14 N14 Ni1 . . 129.70(18) ?
    C15 N15 O15 . . 110.4(2) ?
    C15 N15 Ni1 . . 117.2(2) ?
    O15 N15 Ni1 . . 129.94(18) ?
    C16 N16 O16 . . 111.1(2) ?
    C16 N16 Ni1 . . 118.9(2) ?
    O16 N16 Ni1 . . 127.38(18) ?
    C12 N17 H17A . . 120.0 ?
    C12 N17 H17B . . 120.0 ?
    H17A N17 H17B . . 120.0 ?
    C11 N18 H18A . . 120.0 ?
    C11 N18 H18B . . 120.0 ?
    H18A N18 H18B . . 120.0 ?
    C13 N19 H19A . . 120.0 ?
    C13 N19 H19B . . 120.0 ?
    H19A N19 H19B . . 120.0 ?
    C14 N50 H50A . . 120.0 ?
    C14 N50 H50B . . 120.0 ?
    H50A N50 H50B . . 120.0 ?
    C15 N51 H51A . . 120.0 ?
    C15 N51 H51B . . 120.0 ?
    H51A N51 H51B . . 120.0 ?
    C16 N112 H11A . . 120.0 ?
    C16 N112 H11B . . 120.0 ?
    H11A N112 H11B . . 120.0 ?
    N11 C11 N18 . . 125.7(3) ?
    N11 C11 C12 . . 113.4(2) ?
    N18 C11 C12 . . 120.9(3) ?
    N12 C12 N17 . . 126.8(3) ?
    N12 C12 C11 . . 113.6(2) ?
    N17 C12 C11 . . 119.5(3) ?
    N13 C13 N19 . . 125.8(3) ?
    N13 C13 C14 . . 114.9(3) ?
    N19 C13 C14 . . 119.3(3) ?
    N14 C14 N50 . . 125.5(3) ?
    N14 C14 C13 . . 113.5(3) ?
    N50 C14 C13 . . 121.0(3) ?
    N15 C15 N51 . . 125.8(3) ?
    N15 C15 C16 . . 113.8(3) ?
    N51 C15 C16 . . 120.4(3) ?
    N16 C16 N112 . . 125.8(3) ?
    N16 C16 C15 . . 113.1(2) ?
    N112 C16 C15 . . 121.1(3) ?
    N23 Ni2 N22 . . 90.48(10) ?
    N23 Ni2 N21 . . 93.75(10) ?
    N22 Ni2 N21 . . 75.89(10) ?
    N23 Ni2 N24 . . 76.68(10) ?
    N22 Ni2 N24 . . 98.66(11) ?
    N21 Ni2 N24 . . 169.08(10) ?
    N23 Ni2 N26 . . 172.62(11) ?
    N22 Ni2 N26 . . 94.45(10) ?
    N21 Ni2 N26 . . 92.77(11) ?
    N24 Ni2 N26 . . 97.12(11) ?
    N23 Ni2 N25 . . 99.46(10) ?
    N22 Ni2 N25 . . 167.46(11) ?
    N21 Ni2 N25 . . 95.71(11) ?
    N24 Ni2 N25 . . 91.10(11) ?
    N26 Ni2 N25 . . 76.44(10) ?
    N21 O21 H21 . . 109.5 ?
    N22 O22 H22 . . 109.5 ?
    N23 O23 H23 . . 109.5 ?
    N24 O24 H24 . . 109.5 ?
    N25 O25 H25 . . 109.5 ?
    N26 O26 H26 . . 109.5 ?
    C21 N21 O21 . . 111.2(3) ?
    C21 N21 Ni2 . . 117.0(2) ?
    O21 N21 Ni2 . . 128.9(2) ?
    C22 N22 O22 . . 111.7(2) ?
    C22 N22 Ni2 . . 118.3(2) ?
    O22 N22 Ni2 . . 128.0(2) ?
    C23 N23 O23 . . 110.7(2) ?
    C23 N23 Ni2 . . 116.9(2) ?
    O23 N23 Ni2 . . 127.93(18) ?
    C24 N24 O24 . . 111.2(3) ?
    C24 N24 Ni2 . . 116.0(2) ?
    O24 N24 Ni2 . . 130.5(2) ?
    C25 N25 O25 . . 109.8(2) ?
    C25 N25 Ni2 . . 116.4(2) ?
    O25 N25 Ni2 . . 129.53(19) ?
    C26 N26 O26 . . 111.9(2) ?
    C26 N26 Ni2 . . 115.9(2) ?
    O26 N26 Ni2 . . 128.2(2) ?
    C21 N27 H27A . . 120.0 ?
    C21 N27 H27B . . 120.0 ?
    H27A N27 H27B . . 120.0 ?
    C22 N28 H28A . . 120.0 ?
    C22 N28 H28B . . 120.0 ?
    H28A N28 H28B . . 120.0 ?
    C23 N29 H29A . . 120.0 ?
    C23 N29 H29B . . 120.0 ?
    H29A N29 H29B . . 120.0 ?
    C24 N70 H70A . . 120.0 ?
    C24 N70 H70B . . 120.0 ?
    H70A N70 H70B . . 120.0 ?
    C25 N71 H71A . . 120.0 ?
    C25 N71 H71B . . 120.0 ?
    H71A N71 H71B . . 120.0 ?
    C26 N72 H72A . . 120.0 ?
    C26 N72 H72B . . 120.0 ?
    H72A N72 H72B . . 120.0 ?
    N21 C21 N27 . . 125.6(3) ?
    N21 C21 C22 . . 113.9(3) ?
    N27 C21 C22 . . 120.4(3) ?
    N22 C22 N28 . . 126.8(3) ?
    N22 C22 C21 . . 113.2(3) ?
    N28 C22 C21 . . 120.0(3) ?
    N23 C23 N29 . . 125.3(3) ?
    N23 C23 C24 . . 113.6(3) ?
    N29 C23 C24 . . 121.1(3) ?
    N24 C24 N70 . . 125.5(3) ?
    N24 C24 C23 . . 114.7(3) ?
    N70 C24 C23 . . 119.8(3) ?
    N25 C25 N71 . . 125.8(3) ?
    N25 C25 C26 . . 113.6(3) ?
    N71 C25 C26 . . 120.6(3) ?
    N26 C26 N72 . . 124.9(3) ?
    N26 C26 C25 . . 114.6(3) ?
    N72 C26 C25 . . 120.4(3) ?
    O2B S1 O3 . . 121.3(2) ?
    O2B S1 O1 . . 110.8(2) ?
    O3 S1 O1 . . 110.49(19) ?
    O2B S1 O4 . . 95.4(3) ?
    O3 S1 O4 . . 108.7(2) ?
    O1 S1 O4 . . 108.7(2) ?
    O3 S1 O2A . . 97.2(3) ?
    O1 S1 O2A . . 104.2(3) ?
    O4 S1 O2A . . 126.7(3) ?
    O10 S2 O30 . . 109.54(14) ?
    O10 S2 O40 . . 109.32(16) ?
    O30 S2 O40 . . 111.26(18) ?
    O10 S2 O20 . . 109.14(15) ?
    O30 S2 O20 . . 109.04(15) ?
    O40 S2 O20 . . 108.51(19) ?
    H1W1 O1W H2W1 . . 111(3) ?
    H1W2 O2W H2W2 . . 108(3) ?
    H1W3 O3W H2W3 . . 108(4) ?
    H1W4 O4W H2W4 . . 110(4) ?
    H1W5 O5W H2W5 . . 108(4) ?
    H1W6 O6W H2W6 . . 119(5) ?
    H7W1 O7W H7W2 . . 109.5 ?
    H1W8 O8W H2W8 . . 97(3) ?
loop_
    _geom_torsion_atom_site_label_1
    _geom_torsion_atom_site_label_2
    _geom_torsion_atom_site_label_3
    _geom_torsion_atom_site_label_4
    _geom_torsion_site_symmetry_1
    _geom_torsion_site_symmetry_2
    _geom_torsion_site_symmetry_3
    _geom_torsion_site_symmetry_4
    _geom_torsion
    _geom_torsion_publ_flag
    N16 Ni1 N11 C11 . . . . 95.2(2) ?
    N12 Ni1 N11 C11 . . . . 1.0(2) ?
    N15 Ni1 N11 C11 . . . . 170.7(2) ?
    N14 Ni1 N11 C11 . . . . -43.8(6) ?
    N13 Ni1 N11 C11 . . . . -91.7(2) ?
    N16 Ni1 N11 O11 . . . . -65.5(3) ?
    N12 Ni1 N11 O11 . . . . -159.7(3) ?
    N15 Ni1 N11 O11 . . . . 10.0(3) ?
    N14 Ni1 N11 O11 . . . . 155.5(4) ?
    N13 Ni1 N11 O11 . . . . 107.6(2) ?
    N16 Ni1 N12 C12 . . . . -104.9(2) ?
    N15 Ni1 N12 C12 . . . . -71.4(5) ?
    N11 Ni1 N12 C12 . . . . -11.6(2) ?
    N14 Ni1 N12 C12 . . . . 159.2(2) ?
    N13 Ni1 N12 C12 . . . . 82.7(2) ?
    N16 Ni1 N12 O12 . . . . 97.8(2) ?
    N15 Ni1 N12 O12 . . . . 131.3(4) ?
    N11 Ni1 N12 O12 . . . . -168.9(2) ?
    N14 Ni1 N12 O12 . . . . 1.9(2) ?
    N13 Ni1 N12 O12 . . . . -74.6(2) ?
    N16 Ni1 N13 C13 . . . . -49.3(6) ?
    N12 Ni1 N13 C13 . . . . 90.4(2) ?
    N15 Ni1 N13 C13 . . . . -94.8(2) ?
    N11 Ni1 N13 C13 . . . . 166.1(2) ?
    N14 Ni1 N13 C13 . . . . -3.9(2) ?
    N16 Ni1 N13 O13 . . . . 152.2(4) ?
    N12 Ni1 N13 O13 . . . . -68.1(2) ?
    N15 Ni1 N13 O13 . . . . 106.8(2) ?
    N11 Ni1 N13 O13 . . . . 7.7(2) ?
    N14 Ni1 N13 O13 . . . . -162.4(3) ?
    N16 Ni1 N14 C14 . . . . 165.9(2) ?
    N12 Ni1 N14 C14 . . . . -98.4(2) ?
    N15 Ni1 N14 C14 . . . . 90.7(2) ?
    N11 Ni1 N14 C14 . . . . -55.2(6) ?
    N13 Ni1 N14 C14 . . . . -5.7(2) ?
    N16 Ni1 N14 O14 . . . . 7.6(3) ?
    N12 Ni1 N14 O14 . . . . 103.3(3) ?
    N15 Ni1 N14 O14 . . . . -67.7(3) ?
    N11 Ni1 N14 O14 . . . . 146.5(4) ?
    N13 Ni1 N14 O14 . . . . -164.0(3) ?
    N16 Ni1 N15 C15 . . . . -2.7(2) ?
    N12 Ni1 N15 C15 . . . . -37.4(6) ?
    N11 Ni1 N15 C15 . . . . -95.2(2) ?
    N14 Ni1 N15 C15 . . . . 92.2(2) ?
    N13 Ni1 N15 C15 . . . . 168.6(2) ?
    N16 Ni1 N15 O15 . . . . -162.8(2) ?
    N12 Ni1 N15 O15 . . . . 162.5(4) ?
    N11 Ni1 N15 O15 . . . . 104.8(2) ?
    N14 Ni1 N15 O15 . . . . -67.9(2) ?
    N13 Ni1 N15 O15 . . . . 8.5(2) ?
    N12 Ni1 N16 C16 . . . . 166.6(2) ?
    N15 Ni1 N16 C16 . . . . -6.7(2) ?
    N11 Ni1 N16 C16 . . . . 90.8(2) ?
    N14 Ni1 N16 C16 . . . . -97.8(2) ?
    N13 Ni1 N16 C16 . . . . -53.8(6) ?
    N12 Ni1 N16 O16 . . . . 6.7(2) ?
    N15 Ni1 N16 O16 . . . . -166.6(2) ?
    N11 Ni1 N16 O16 . . . . -69.2(2) ?
    N14 Ni1 N16 O16 . . . . 102.3(2) ?
    N13 Ni1 N16 O16 . . . . 146.2(4) ?
    O11 N11 C11 N18 . . . . -5.1(4) ?
    Ni1 N11 C11 N18 . . . . -169.4(2) ?
    O11 N11 C11 C12 . . . . 172.4(2) ?
    Ni1 N11 C11 C12 . . . . 8.1(3) ?
    O12 N12 C12 N17 . . . . -3.7(4) ?
    Ni1 N12 C12 N17 . . . . -164.6(3) ?
    O12 N12 C12 C11 . . . . 179.9(2) ?
    Ni1 N12 C12 C11 . . . . 19.1(3) ?
    N11 C11 C12 N12 . . . . -17.8(4) ?
    N18 C11 C12 N12 . . . . 159.9(3) ?
    N11 C11 C12 N17 . . . . 165.6(3) ?
    N18 C11 C12 N17 . . . . -16.7(4) ?
    O13 N13 C13 N19 . . . . -5.4(4) ?
    Ni1 N13 C13 N19 . . . . -168.1(3) ?
    O13 N13 C13 C14 . . . . 174.2(2) ?
    Ni1 N13 C13 C14 . . . . 11.6(3) ?
    O14 N14 C14 N50 . . . . -3.8(4) ?
    Ni1 N14 C14 N50 . . . . -166.2(3) ?
    O14 N14 C14 C13 . . . . 175.3(2) ?
    Ni1 N14 C14 C13 . . . . 12.9(3) ?
    N13 C13 C14 N14 . . . . -16.2(4) ?
    N19 C13 C14 N14 . . . . 163.5(3) ?
    N13 C13 C14 N50 . . . . 162.9(3) ?
    N19 C13 C14 N50 . . . . -17.4(5) ?
    O15 N15 C15 N51 . . . . -4.7(4) ?
    Ni1 N15 C15 N51 . . . . -168.5(2) ?
    O15 N15 C15 C16 . . . . 174.1(2) ?
    Ni1 N15 C15 C16 . . . . 10.3(3) ?
    O16 N16 C16 N112 . . . . -3.1(4) ?
    Ni1 N16 C16 N112 . . . . -166.1(2) ?
    O16 N16 C16 C15 . . . . 176.7(2) ?
    Ni1 N16 C16 C15 . . . . 13.7(3) ?
    N15 C15 C16 N16 . . . . -15.4(4) ?
    N51 C15 C16 N16 . . . . 163.4(3) ?
    N15 C15 C16 N112 . . . . 164.4(3) ?
    N51 C15 C16 N112 . . . . -16.8(4) ?
    N23 Ni2 N21 C21 . . . . -94.2(2) ?
    N22 Ni2 N21 C21 . . . . -4.6(2) ?
    N24 Ni2 N21 C21 . . . . -65.7(6) ?
    N26 Ni2 N21 C21 . . . . 89.3(2) ?
    N25 Ni2 N21 C21 . . . . 165.9(2) ?
    N23 Ni2 N21 O21 . . . . 106.9(2) ?
    N22 Ni2 N21 O21 . . . . -163.5(3) ?
    N24 Ni2 N21 O21 . . . . 135.4(5) ?
    N26 Ni2 N21 O21 . . . . -69.6(2) ?
    N25 Ni2 N21 O21 . . . . 7.0(3) ?
    N23 Ni2 N22 C22 . . . . 89.3(2) ?
    N21 Ni2 N22 C22 . . . . -4.5(2) ?
    N24 Ni2 N22 C22 . . . . 165.9(2) ?
    N26 Ni2 N22 C22 . . . . -96.2(2) ?
    N25 Ni2 N22 C22 . . . . -53.4(6) ?
    N23 Ni2 N22 O22 . . . . -73.3(2) ?
    N21 Ni2 N22 O22 . . . . -167.1(3) ?
    N24 Ni2 N22 O22 . . . . 3.3(3) ?
    N26 Ni2 N22 O22 . . . . 101.2(2) ?
    N25 Ni2 N22 O22 . . . . 144.1(5) ?
    N22 Ni2 N23 C23 . . . . 89.8(2) ?
    N21 Ni2 N23 C23 . . . . 165.6(2) ?
    N24 Ni2 N23 C23 . . . . -9.0(2) ?
    N25 Ni2 N23 C23 . . . . -97.9(2) ?
    N22 Ni2 N23 O23 . . . . -64.0(2) ?
    N21 Ni2 N23 O23 . . . . 11.9(2) ?
    N24 Ni2 N23 O23 . . . . -162.8(2) ?
    N25 Ni2 N23 O23 . . . . 108.3(2) ?
    N23 Ni2 N24 C24 . . . . -0.3(2) ?
    N22 Ni2 N24 C24 . . . . -88.7(2) ?
    N21 Ni2 N24 C24 . . . . -29.6(7) ?
    N26 Ni2 N24 C24 . . . . 175.6(2) ?
    N25 Ni2 N24 C24 . . . . 99.2(2) ?
    N23 Ni2 N24 O24 . . . . -161.4(3) ?
    N22 Ni2 N24 O24 . . . . 110.2(3) ?
    N21 Ni2 N24 O24 . . . . 169.3(4) ?
    N26 Ni2 N24 O24 . . . . 14.5(3) ?
    N25 Ni2 N24 O24 . . . . -61.9(3) ?
    N23 Ni2 N25 C25 . . . . 167.6(2) ?
    N22 Ni2 N25 C25 . . . . -50.4(7) ?
    N21 Ni2 N25 C25 . . . . -97.6(3) ?
    N24 Ni2 N25 C25 . . . . 90.9(3) ?
    N26 Ni2 N25 C25 . . . . -6.1(2) ?
    N23 Ni2 N25 O25 . . . . 13.4(3) ?
    N22 Ni2 N25 O25 . . . . 155.4(4) ?
    N21 Ni2 N25 O25 . . . . 108.2(3) ?
    N24 Ni2 N25 O25 . . . . -63.3(3) ?
    N26 Ni2 N25 O25 . . . . -160.4(3) ?
    N22 Ni2 N26 C26 . . . . 165.5(3) ?
    N21 Ni2 N26 C26 . . . . 89.5(3) ?
    N24 Ni2 N26 C26 . . . . -95.2(3) ?
    N25 Ni2 N26 C26 . . . . -5.8(2) ?
    N22 Ni2 N26 O26 . . . . 10.2(3) ?
    N21 Ni2 N26 O26 . . . . -65.8(3) ?
    N24 Ni2 N26 O26 . . . . 109.5(3) ?
    N25 Ni2 N26 O26 . . . . -161.1(3) ?
    O21 N21 C21 N27 . . . . -4.7(5) ?
    Ni2 N21 C21 N27 . . . . -167.2(3) ?
    O21 N21 C21 C22 . . . . 174.1(3) ?
    Ni2 N21 C21 C22 . . . . 11.6(4) ?
    O22 N22 C22 N28 . . . . -4.7(5) ?
    Ni2 N22 C22 N28 . . . . -170.0(3) ?
    O22 N22 C22 C21 . . . . 176.7(2) ?
    Ni2 N22 C22 C21 . . . . 11.4(3) ?
    N21 C21 C22 N22 . . . . -15.0(4) ?
    N27 C21 C22 N22 . . . . 163.9(3) ?
    N21 C21 C22 N28 . . . . 166.3(3) ?
    N27 C21 C22 N28 . . . . -14.8(5) ?
    O23 N23 C23 N29 . . . . -5.1(4) ?
    Ni2 N23 C23 N29 . . . . -163.2(2) ?
    O23 N23 C23 C24 . . . . 173.7(2) ?
    Ni2 N23 C23 C24 . . . . 15.6(3) ?
    O24 N24 C24 N70 . . . . -5.4(4) ?
    Ni2 N24 C24 N70 . . . . -170.1(2) ?
    O24 N24 C24 C23 . . . . 172.9(2) ?
    Ni2 N24 C24 C23 . . . . 8.2(3) ?
    N23 C23 C24 N24 . . . . -15.7(4) ?
    N29 C23 C24 N24 . . . . 163.2(3) ?
    N23 C23 C24 N70 . . . . 162.6(3) ?
    N29 C23 C24 N70 . . . . -18.5(4) ?
    O25 N25 C25 N71 . . . . -6.0(5) ?
    Ni2 N25 C25 N71 . . . . -165.1(3) ?
    O25 N25 C25 C26 . . . . 174.4(3) ?
    Ni2 N25 C25 C26 . . . . 15.3(4) ?
    O26 N26 C26 N72 . . . . -5.0(5) ?
    Ni2 N26 C26 N72 . . . . -164.3(3) ?
    O26 N26 C26 C25 . . . . 174.4(3) ?
    Ni2 N26 C26 C25 . . . . 15.1(4) ?
    N25 C25 C26 N26 . . . . -20.3(4) ?
    N71 C25 C26 N26 . . . . 160.2(3) ?
    N25 C25 C26 N72 . . . . 159.2(3) ?
    N71 C25 C26 N72 . . . . -20.4(5) ?
loop_
    _geom_hbond_atom_site_label_D
    _geom_hbond_atom_site_label_H
    _geom_hbond_atom_site_label_A
    _geom_hbond_site_symmetry_A
    _geom_hbond_distance_DH
    _geom_hbond_distance_HA
    _geom_hbond_distance_DA
    _geom_hbond_angle_DHA
    O11 H11 O20 . 0.82 1.85 2.673(4) 177
    O12 H12 O2A . 0.82 1.85 2.663(7) 174
    O13 H13 O10 . 0.82 1.88 2.698(3) 174
    O15 H15 O30 . 0.82 1.90 2.716(3) 177
    O16 H16 O2B . 0.82 1.95 2.770(5) 178
    O16 H16 O4 . 0.82 2.37 2.857(4) 119
    O21 H21 O1 . 0.82 1.85 2.645(4) 163
    O23 H23 O3 . 0.82 1.94 2.744(4) 165
    O25 H25 O4 . 0.82 1.82 2.636(5) 177
    O22 H22 O4W 1_565 0.82 1.96 2.694(4) 148
    O24 H24 O5W 1_565 0.82 2.00 2.796(5) 164
    O26 H26 O4W 1_565 0.82 1.95 2.760(4) 167
    O1W H1W1 O13 . 0.84(2) 1.98(3) 2.819(3) 174(5)
    O2W H2W2 O21 . 0.84(3) 1.93(3) 2.764(4) 168(4)
    O4W H2W4 O5W . 0.83(3) 1.98(3) 2.783(5) 160(5)
    O5W H1W5 O7W . 0.88(3) 2.16(6) 2.827(7) 132(6)
    O7W H7W1 O8W . 0.85 1.93 2.782(8) 175
    O8W H2W8 O3 . 0.91(3) 1.92(7) 2.720(7) 147(11)
    O1W H2W1 O10 2_566 0.82(2) 2.13(3) 2.944(3) 172(5)
    O2W H1W2 O40 1_654 0.86(3) 1.91(3) 2.764(4) 175(5)
    O3W H2W3 O20 2_566 0.86(3) 2.29(4) 3.045(4) 146(6)
    O4W H1W4 O2W 2_765 0.85(3) 1.98(3) 2.825(4) 170(5)
    O6W H2W6 O24 1_545 0.82(3) 2.25(4) 3.038(4) 161(7)
    N17 H17B O10 2_566 0.86 2.43 3.022(4) 126
    N18 H18A O23 1_455 0.86 2.26 3.052(3) 154
    N19 H19A O3 2_666 0.86 2.60 3.182(4) 125
    N19 H19B O12 2_666 0.86 2.19 3.044(4) 175
    N50 H50A O1W 2_666 0.86 2.35 3.006(4) 134
    N50 H50B O12 2_666 0.86 2.14 2.941(3) 155
    N51 H51B O20 2_576 0.86 2.19 3.039(4) 172
    N112 H11A O2W 2_675 0.86 2.45 3.096(4) 132
    N112 H11B O20 2_576 0.86 2.03 2.846(4) 158
    N28 H28A O16 1_655 0.86 2.04 2.873(4) 162
    N29 H29A O1W 2_666 0.86 2.07 2.876(4) 155
    N29 H29B O3W 2_666 0.86 1.95 2.800(4) 168
    N70 H70A O14 2_676 0.86 2.38 3.055(4) 136
    N70 H70B O3W 2_666 0.86 2.47 3.264(5) 154
    N71 H71A O2W 2_675 0.86 2.36 3.155(4) 154
    N71 H71B O1 2_675 0.86 2.17 2.999(4) 163
    N72 H72B O1 2_675 0.86 2.33 3.153(4) 161
data_global
_journal_date_recd_electronic     2008-08-26
_journal_date_accepted     2008-10-13
_journal_name_full     'Acta Crystallographica, Section E'
_journal_year     2008
_journal_volume     64
_journal_issue     11
_journal_page_first     m1440
_journal_page_last     m1441
_journal_paper_category     QM
_journal_coeditor_code     CI2663
_publ_contact_author_name     'Michel Belombe M.'
_publ_contact_author_address
;
Department of Inorganic Chemistry
University of Yaounde I
POB 812 Yaounde
Cameroon
;
_publ_contact_author_email     'belombe2000@yahoo.fr'
_publ_contact_author_fax     ?
_publ_contact_author_phone     ?
_publ_section_title
;
Tris(oxamide dioxime-\k^2^<i>N</i>,<i>N</i>')nickel(II) sulfate pentahydrate
;
loop_
    _publ_author_name
    _publ_author_address
    'Belombe, Michel M.'
;
Department of Inorganic Chemistry
University of Yaounde I
POB 812 Yaounde
Cameroon
;
    'Nenwa, Justin'
;
Department of Inorganic Chemistry
University of Yaounde I
POB 812 Yaounde
Cameroon
;
    'Mbiangue, Yves A.'
;
Department of Inorganic Chemistry
University of Yaounde I
POB 812 Yaounde
Cameroon
;
    'T. Fokwa, Boniface P.'
;
Institut f\"ur Anorganische Chemie
RWTH Aachen University
D-52056 Aachen
Germany
;
    'Dronskowski, Richard'
;
Institut f\"ur Anorganische Chemie
RWTH Aachen University
D-52056 Aachen
Germany
;
