# Supplementary material for: Tris(oxamide dioxime-κ2 N,N′)nickel(II) sulfate penta­hydrate
Source: Acta Crystallogr Sect E Struct Rep Online. 2008 Oct 18;64(Pt 11):m1440–1. doi: 10.1107/S1600536808033278 (PMC2959573; doi:10.1107/S1600536808033278)
Supplement: Supplementary file 2 [file e-64-m1440-Isup2.hkl]

#
# h,k,l, Fc-squared, Fo-squared, sigma(Fo-squared) and status flag
#
data_I
_shelx_title ' boni106 in P-1'
_shelx_refln_list_code          4
_shelx_F_calc_maximum      373.52
_exptl_crystal_F_000      1240.00
_reflns_d_resolution_high  0.7438
 
loop_
 _symmetry_equiv_pos_as_xyz
 'x, y, z'
 '-x, -y, -z'
 
_cell_length_a    12.3141
_cell_length_b    14.0458
_cell_length_c    14.7734
_cell_angle_alpha  86.077
_cell_angle_beta   77.769
_cell_angle_gamma  72.868
 
_shelx_F_squared_multiplier     1.000
 
loop_
 _refln_index_h
 _refln_index_k
 _refln_index_l
 _refln_F_squared_calc
 _refln_F_squared_meas
 _refln_F_squared_sigma
 _refln_observed_status
   2   0   0     7177.73     6374.27    171.94 o
   3   0   0     3409.85     3533.52     95.56 o
   4   0   0    15256.96    16726.06    514.53 o
   5   0   0     2355.15     2811.68     76.70 o
   6   0   0     5658.24     5501.59    149.02 o
   7   0   0     1194.89     1343.53     37.97 o
   8   0   0     1402.54     1231.04     35.29 o
   9   0   0     1461.24     1472.33     42.10 o
  10   0   0     1379.65     1407.39     40.85 o
  11   0   0      232.20      190.01     11.68 o
  12   0   0     1719.10     1523.61     69.12 o
  13   0   0     1061.91     1137.16     49.42 o
  14   0   0       77.56       98.21     31.75 o
  15   0   0       62.62       61.63     17.57 o
 -15   1   0       52.33       56.81     18.37 o
 -14   1   0      646.35      641.48     33.18 o
 -13   1   0       86.00      129.84     15.68 o
 -12   1   0     1676.25     1670.32    152.37 o
 -11   1   0       56.49       76.44      9.48 o
 -10   1   0     3100.72     2991.67     95.44 o
  -9   1   0      834.56      844.14     25.73 o
  -8   1   0     1499.98     1700.98     48.07 o
  -7   1   0     5589.18     6342.28    171.70 o
  -6   1   0       77.82       55.17      4.53 o
  -5   1   0      272.93      300.81     13.85 o
  -4   1   0      491.96      356.58     11.07 o
  -3   1   0     5088.33     6028.42    162.71 o
  -2   1   0     1980.26     2986.52     72.62 o
  -1   1   0      395.53      237.04      8.18 o
   0   1   0    15619.90       -0.40      0.40 o
   2   1   0     1548.48     2517.40     68.30 o
   3   1   0     3313.38     3335.27     90.19 o
   4   1   0     4774.24     5131.35    138.61 o
   5   1   0     6409.45     7448.01    200.74 o
   6   1   0      973.41      982.74     28.05 o
   7   1   0       48.20       36.50      4.47 o
   8   1   0       15.11        5.83      4.50 o
   9   1   0      698.11      623.84     19.74 o
  10   1   0        0.55        0.86      5.56 o
  11   1   0       90.90       99.32      8.96 o
  12   1   0      568.66      633.92     30.30 o
  13   1   0      205.62      163.82     16.27 o
  14   1   0      108.74      129.59     16.62 o
  15   1   0      529.30      577.60     31.63 o
 -14   2   0       43.36       28.94     15.69 o
 -13   2   0      363.86      374.23     23.61 o
 -12   2   0      104.75      124.56     15.45 o
 -11   2   0       67.95       83.02      9.81 o
 -10   2   0      228.09      185.37     11.51 o
  -9   2   0     1913.15     1897.00     66.21 o
  -8   2   0       42.88       63.77      6.08 o
  -7   2   0      180.76      156.61      7.39 o
  -6   2   0     3979.54     4219.21    114.87 o
  -5   2   0     5069.73     5919.98    160.33 o
  -4   2   0     4905.97     5525.52    149.32 o
  -3   2   0     1791.45     1540.80     48.79 o
  -2   2   0     5929.61     7100.48    218.72 o
  -1   2   0      271.88      533.77     13.22 o
   0   2   0     6115.84     5390.87    144.98 o
   1   2   0    13877.37    12912.45    489.97 o
   2   2   0     3757.57     3708.26     99.98 o
   3   2   0    12100.83    11598.29    311.47 o
   4   2   0    10019.70     9307.30    250.34 o
   5   2   0     5631.85     6239.02    168.49 o
   6   2   0     2055.36     1730.03     47.82 o
   7   2   0     7687.57     7890.23    213.30 o
   8   2   0      818.46      801.95     23.82 o
   9   2   0      942.85      907.21     30.54 o
  10   2   0       94.26       92.54      7.02 o
  11   2   0      113.19      117.82      8.34 o
  12   2   0        3.00        8.17      8.90 o
  13   2   0     1651.83     1469.13     60.35 o
  14   2   0      426.49      337.88     21.89 o
  15   2   0      297.61      346.74     53.04 o
 -14   3   0       21.58       46.29     16.12 o
 -13   3   0      123.39      132.58     17.48 o
 -12   3   0       96.43       98.14     20.37 o
 -11   3   0       86.68       90.21     10.09 o
 -10   3   0      264.49      271.10     20.29 o
  -9   3   0     3214.75     3109.84     99.00 o
  -8   3   0       79.80       95.67      8.31 o
  -7   3   0     2427.71     2172.50     94.63 o
  -6   3   0     1739.63     1654.56     46.38 o
  -5   3   0     1778.36     1819.53     50.65 o
  -4   3   0     3677.82     4149.00    112.55 o
  -3   3   0     9540.74    10177.54    313.96 o
  -2   3   0     3178.81     4896.95    151.69 o
  -1   3   0     3879.52     6288.52    169.43 o
   0   3   0     6680.95     8134.57    218.81 o
   1   3   0      644.19      970.30     23.78 o
   2   3   0     2212.27     2140.36     51.93 o
   3   3   0    10027.99    10883.77    292.59 o
   4   3   0     1227.51      867.88     24.40 o
   5   3   0     2195.19     2057.58     56.41 o
   6   3   0     9755.26    10222.69    314.38 o
   7   3   0     1716.02     1929.18     53.51 o
   8   3   0     2070.80     2239.30     62.04 o
   9   3   0      217.01      199.86      8.94 o
  10   3   0      656.95      632.31     20.35 o
  11   3   0      415.22      413.64     15.11 o
  12   3   0     1086.37     1077.87     38.67 o
  13   3   0        6.01       14.47      9.60 o
  14   3   0       12.13        5.52     14.05 o
  15   3   0       77.19       54.16     15.79 o
 -13   4   0      353.26      339.78     23.51 o
 -12   4   0      734.44      709.19     34.97 o
 -11   4   0      673.67      680.39     27.05 o
 -10   4   0      984.42      975.61     34.96 o
  -9   4   0     1219.86     1193.82     41.12 o
  -8   4   0      341.95      297.97     14.24 o
  -7   4   0     1160.78     1142.93     38.54 o
  -6   4   0     3029.79     2880.17    148.80 o
  -5   4   0     2696.16     2862.24     90.23 o
  -4   4   0      150.94      209.43     13.56 o
  -3   4   0     2245.37     2632.47     82.61 o
  -2   4   0       95.38      167.13      8.82 o
  -1   4   0      532.20      830.25     23.55 o
   0   4   0     2038.40     1590.14     43.60 o
   1   4   0        0.06       -1.05      2.98 o
   2   4   0     4228.50     5519.73    173.53 o
   3   4   0     8032.37     7477.84    201.37 o
   4   4   0      176.77      111.46      4.91 o
   5   4   0     1590.91     1563.05     43.32 o
   6   4   0      486.66      430.59     14.78 o
   7   4   0      220.90      209.30      8.33 o
   8   4   0      157.88      170.64      8.92 o
   9   4   0        1.83        9.70      5.13 o
  10   4   0     1218.80     1138.25     47.13 o
  11   4   0      830.56      780.74     24.70 o
  12   4   0     1494.74     1512.22     50.37 o
  13   4   0       12.04       32.13      9.60 o
  14   4   0      153.90      128.97     16.03 o
  15   4   0       66.25       68.59     16.45 o
 -13   5   0      299.29      234.12     21.06 o
 -12   5   0      373.61      341.89     22.94 o
 -11   5   0      650.07      722.74     28.91 o
 -10   5   0       16.74       20.02     16.14 o
  -9   5   0      118.21      108.33     10.11 o
  -8   5   0      359.14      353.85     36.25 o
  -7   5   0      522.06      414.27     17.13 o
  -6   5   0     1010.57      813.85     28.72 o
  -5   5   0      122.12       83.46      9.24 o
  -4   5   0       18.42       33.14      8.60 o
  -3   5   0      574.15      489.82     17.81 o
  -2   5   0      882.30     1093.21     35.57 o
  -1   5   0      101.98       69.42      6.37 o
   0   5   0     5934.89     4566.74    123.57 o
   1   5   0       62.52       37.56      3.25 o
   2   5   0      141.38      180.13     13.81 o
   3   5   0      406.74      278.26     10.88 o
   4   5   0      322.85      292.69      9.49 o
   5   5   0    16927.32    17369.20    466.36 o
   6   5   0      722.60      669.64     19.85 o
   7   5   0     7575.16     7494.82    202.50 o
   8   5   0       22.05       16.96      5.10 o
   9   5   0     2261.38     2047.18     57.36 o
  10   5   0      630.20      656.98     24.31 o
  11   5   0     1176.04     1133.77     33.74 o
  12   5   0      246.27      260.20     14.19 o
  13   5   0     1242.28     1143.46     40.35 o
  14   5   0       58.76       64.88     11.94 o
 -13   6   0       25.94       -6.46     17.34 o
 -12   6   0      194.36      213.80     19.37 o
 -11   6   0      192.33      253.45     23.38 o
 -10   6   0      511.49      500.05     22.06 o
  -9   6   0      988.34      911.39     33.64 o
  -8   6   0       40.90       41.97      8.19 o
  -7   6   0      481.39      490.63     39.35 o
  -6   6   0     4947.47     4875.04    152.80 o
  -5   6   0      303.12      231.66     20.89 o
  -4   6   0     2820.11     3013.21     95.20 o
  -3   6   0     2948.89     2861.98     90.24 o
  -2   6   0       33.57       60.10     10.31 o
  -1   6   0      125.10      164.01      6.51 o
   0   6   0     1983.69     2692.76     73.48 o
   1   6   0     5669.18     5497.86    148.63 o
   2   6   0     2983.32     3299.84     89.65 o
   3   6   0     1447.57     1399.98     45.78 o
   4   6   0     7922.44     8077.75    254.19 o
   5   6   0      213.52      234.04      8.34 o
   6   6   0     3783.03     4287.28    116.61 o
   7   6   0     2172.37     1981.51     55.06 o
   8   6   0       30.37       44.62      5.16 o
   9   6   0     2741.34     2554.66     81.05 o
  10   6   0      425.54      423.31     15.15 o
  11   6   0       29.72       19.10      9.02 o
  12   6   0       35.45       38.62      8.96 o
  13   6   0       41.41       41.87     12.64 o
  14   6   0      426.90      377.55     24.08 o
  15   6   0        5.48        4.18     15.06 o
 -12   7   0       29.41       18.19     15.99 o
 -11   7   0       18.65       33.34     12.35 o
 -10   7   0      222.84      265.13     21.40 o
  -9   7   0      863.64      834.13     31.72 o
  -8   7   0      167.64      188.64     27.11 o
  -7   7   0      162.02      192.09     16.33 o
  -6   7   0       87.34       60.63      9.75 o
  -5   7   0       58.75       83.83      8.16 o
  -4   7   0       16.68       11.11      7.38 o
  -3   7   0     1180.24     1240.04     41.20 o
  -2   7   0      422.06      508.56     15.91 o
  -1   7   0      354.41      472.96     14.90 o
   0   7   0       22.45       71.60      9.69 o
   1   7   0     1566.27     1516.57     49.59 o
   2   7   0       26.64       89.02      4.60 o
   3   7   0      733.00      695.37     24.32 o
   4   7   0     2747.18     2879.40     92.14 o
   5   7   0     1127.92     1321.83     43.88 o
   6   7   0     1221.22     1190.74     33.74 o
   7   7   0        1.99        4.31      4.48 o
   8   7   0     1622.08     1507.82     42.85 o
   9   7   0      980.97      941.58     31.95 o
  10   7   0       83.11       92.44      7.54 o
  11   7   0       69.06       77.49      9.65 o
  12   7   0     2288.47     2273.63     91.21 o
  13   7   0      690.24      661.97     32.92 o
  14   7   0      687.29      772.06     37.45 o
  15   7   0       17.71       45.76     16.14 o
 -11   8   0       26.27       41.36     15.25 o
 -10   8   0      122.24      179.76     14.49 o
  -9   8   0      779.05      761.63     53.48 o
  -8   8   0      103.39       89.51     10.81 o
  -7   8   0        1.84       -2.32      7.79 o
  -6   8   0        9.72       15.83      7.47 o
  -5   8   0     1012.69     1100.12     37.92 o
  -4   8   0      145.89      157.98     20.28 o
  -3   8   0     2980.67     3292.58    104.15 o
  -2   8   0     2158.54     2136.39     59.39 o
  -1   8   0     2698.15     3124.08     85.31 o
   0   8   0      107.94      133.02      6.53 o
   1   8   0     3022.57     3151.50     86.19 o
   2   8   0     2353.19     2656.22     72.97 o
   3   8   0     3716.13     3617.90    115.40 o
   4   8   0      487.37      370.40     15.07 o
   5   8   0       41.99       53.55      6.66 o
   6   8   0     6650.07     6509.11    417.56 o
   7   8   0     1815.51     1685.90     47.28 o
   8   8   0     4314.27     4223.13    134.86 o
   9   8   0     1169.45     1049.71     44.29 o
  10   8   0     3548.20     3241.44    104.69 o
  11   8   0        0.98       -4.69      7.77 o
  12   8   0     2215.61     2313.03     92.99 o
  13   8   0      362.62      363.53     22.13 o
  14   8   0      649.54      686.39     51.28 o
  15   8   0       47.47       42.89     16.30 o
 -11   9   0        0.55       13.35     14.34 o
 -10   9   0      563.90      573.87     35.03 o
  -9   9   0       69.10      103.00     17.68 o
  -8   9   0     1324.62     1392.29     85.90 o
  -7   9   0       11.97       14.74      9.19 o
  -6   9   0     3155.75     3308.58    105.94 o
  -5   9   0        7.91       12.95      7.75 o
  -4   9   0     2228.31     2029.87     66.24 o
  -3   9   0     1407.53     1599.36     52.87 o
  -2   9   0     3526.24     3691.05    101.36 o
  -1   9   0       30.49       73.04      7.91 o
   0   9   0     9957.75     9137.15    646.36 o
   1   9   0     2383.22     2553.47     70.57 o
   2   9   0     1378.95     1285.45     36.50 o
   3   9   0     1829.66     1774.10     58.27 o
   4   9   0     5822.40     5828.87    184.71 o
   5   9   0      937.34      858.15     67.95 o
   6   9   0      456.35      434.92     25.94 o
   7   9   0        7.05        9.07      6.64 o
   8   9   0     2193.32     2177.01     71.48 o
   9   9   0       16.26        7.50      8.76 o
  10   9   0        3.82        1.00      7.29 o
  11   9   0       26.81       17.13      8.69 o
  12   9   0       14.14       20.26     10.43 o
  13   9   0      248.65      235.41     18.78 o
  14   9   0        1.46       -5.05     13.32 o
  15   9   0        5.33       26.28     31.40 o
 -10  10   0      529.09      586.70     72.65 o
  -9  10   0      267.09      236.74     17.10 o
  -8  10   0       30.09       46.85     11.14 o
  -7  10   0      421.20      413.92     22.21 o
  -6  10   0      105.85       84.38     10.72 o
  -5  10   0        4.76       -4.38      8.28 o
  -4  10   0      781.48      745.27     28.00 o
  -3  10   0      526.88      440.77     32.08 o
  -2  10   0      153.89      180.26     11.39 o
  -1  10   0      242.43      238.21     10.11 o
   0  10   0        9.39        9.34      7.10 o
   1  10   0      722.70      726.95     22.26 o
   2  10   0       87.41      120.08      6.82 o
   3  10   0      116.25      103.56      8.42 o
   4  10   0      653.19      624.03     31.38 o
   5  10   0     1032.26      869.99     35.35 o
   6  10   0      375.50      341.28     15.41 o
   7  10   0      377.92      339.97     21.45 o
   8  10   0      790.97      803.01     29.59 o
   9  10   0     1016.50      917.65     40.31 o
  10  10   0      274.50      217.78     13.19 o
  11  10   0       18.84       10.71      9.08 o
  12  10   0       11.29       24.68     11.21 o
  13  10   0     1370.36     1387.78     60.28 o
  14  10   0      104.65       89.19     15.85 o
  15  10   0      517.32      504.39     32.38 o
  -9  11   0       77.54       93.74     21.80 o
  -8  11   0       24.35       12.16     11.31 o
  -7  11   0      140.79      170.57     14.39 o
  -6  11   0      224.58      223.89     15.22 o
  -5  11   0      392.67      343.01     17.36 o
  -4  11   0      104.52       80.11     10.08 o
  -3  11   0      747.09      800.71     37.59 o
  -2  11   0      237.88      268.09     23.19 o
  -1  11   0      106.47      121.77      9.79 o
   0  11   0     1929.68     1919.69     54.39 o
   1  11   0     4266.62     4346.15    218.19 o
   2  11   0        1.45        0.98      6.95 o
   3  11   0     6565.00     6913.72    219.26 o
   4  11   0     1194.57     1238.43     42.42 o
   5  11   0     3577.33     3131.94    101.29 o
   6  11   0     1741.62     1769.70     59.00 o
   7  11   0     2393.88     2445.11     80.36 o
   8  11   0        4.56        3.78      7.63 o
   9  11   0      693.08      711.08     27.36 o
  10  11   0      372.14      294.15     24.06 o
  11  11   0        8.91       -2.62      9.33 o
  12  11   0      161.79      210.96     25.85 o
  13  11   0      920.18      801.94     39.37 o
  14  11   0       46.85       51.42     24.31 o
  15  11   0       87.81      117.17     27.82 o
  -8  12   0       95.20      118.37     27.54 o
  -7  12   0      282.33      364.82     20.36 o
  -6  12   0      595.17      552.12     24.58 o
  -5  12   0      691.27      645.54     26.56 o
  -4  12   0      148.22      149.61     12.57 o
  -3  12   0     2795.57     2732.59     88.41 o
  -2  12   0      176.52      227.35     21.30 o
  -1  12   0       13.47        2.66     14.05 o
   0  12   0      719.22      730.90     27.51 o
   1  12   0       42.37       32.47      7.74 o
   2  12   0       54.29       60.47     10.94 o
   3  12   0     2285.54     2272.71     92.09 o
   4  12   0     1023.36     1017.71     36.15 o
   5  12   0      316.73      292.05     14.67 o
   6  12   0     2833.81     2925.21     95.33 o
   7  12   0      647.72      634.60     30.50 o
   8  12   0      169.26      132.28     13.90 o
   9  12   0       81.72       88.02     10.23 o
  10  12   0       28.63       31.59     12.29 o
  11  12   0      144.63      140.79     13.24 o
  12  12   0        5.83       17.54     12.46 o
  13  12   0      434.48      365.43     23.71 o
  14  12   0      166.73      195.00     52.05 o
  -7  13   0       61.00       99.34     15.00 o
  -6  13   0      350.58      373.04     20.62 o
  -5  13   0        1.59        0.86     11.55 o
  -4  13   0      432.36      488.85     22.65 o
  -3  13   0        6.83       10.26     12.29 o
  -2  13   0       20.89       27.14     11.17 o
  -1  13   0      101.83      125.23     14.10 o
   0  13   0      206.58      183.83     15.78 o
   1  13   0        0.28       12.88      9.96 o
   2  13   0       91.21      104.86      9.83 o
   3  13   0       77.86       52.06      8.20 o
   4  13   0      160.32      139.04     13.28 o
   5  13   0      743.07      717.85     42.78 o
   6  13   0      271.33      282.81     18.13 o
   7  13   0      485.57      490.60     21.22 o
   8  13   0      577.74      522.75     22.13 o
   9  13   0        0.72       -8.64      8.64 o
  10  13   0     2150.88     2096.73     70.81 o
  11  13   0      693.20      573.95     29.55 o
  12  13   0      102.28       56.14     14.65 o
  13  13   0      121.67      149.38     27.61 o
  14  13   0       17.05        4.59     32.81 o
  -6  14   0      255.80      221.79     21.80 o
  -5  14   0       43.30       50.15     43.76 o
  -4  14   0       26.11       25.28     13.98 o
  -3  14   0       65.93      102.20     16.04 o
  -2  14   0     1418.31     1518.62     65.85 o
  -1  14   0      515.03      479.42     27.45 o
   0  14   0      743.54      774.00     37.58 o
   1  14   0     1306.17     1200.90     52.72 o
   2  14   0       88.46       53.11     12.12 o
   3  14   0      163.16      186.42     12.45 o
   4  14   0       54.30       52.01     11.95 o
   5  14   0       40.64       22.36      8.63 o
   6  14   0        4.55        5.63      8.44 o
   7  14   0     1532.17     1348.22     47.53 o
   8  14   0        4.48       -8.85      8.85 o
   9  14   0      334.21      353.44     18.50 o
  10  14   0      956.04     1006.58     38.10 o
  11  14   0      388.67      410.37     30.96 o
  12  14   0        0.07      -12.67     12.67 o
  13  14   0      456.16      480.12     29.94 o
  -5  15   0        8.17        3.09     15.30 o
  -4  15   0        1.01        4.23     14.59 o
  -3  15   0      480.70      419.99     27.19 o
  -2  15   0       86.08       51.54     20.44 o
  -1  15   0       31.66       94.61     15.05 o
   0  15   0        7.83        6.71     13.01 o
   1  15   0      204.22      205.36     18.01 o
   2  15   0        6.56       24.57     12.01 o
   3  15   0      375.71      355.84     18.07 o
   4  15   0      236.07      186.97     13.41 o
   5  15   0      140.75      141.98     12.35 o
   6  15   0      162.86      177.31     13.36 o
   7  15   0      392.62      283.66     16.41 o
   8  15   0      283.25      323.13     24.60 o
   9  15   0       90.52       93.88     12.34 o
  10  15   0       53.65       73.52     12.49 o
  11  15   0      211.13      192.92     24.84 o
  12  15   0      245.61      242.69     55.57 o
  -4  16   0        4.32       45.27     18.83 o
  -3  16   0        0.45        1.67     14.95 o
  -2  16   0        4.57       17.39     14.60 o
  -1  16   0       35.92       28.76     14.68 o
   0  16   0        0.07       -4.48     13.49 o
   1  16   0      130.76      169.89     17.90 o
   2  16   0       11.78       -2.70     12.05 o
   3  16   0       13.46       -4.34     12.46 o
   4  16   0       20.85       14.53     12.08 o
   5  16   0      155.48      205.29     14.50 o
   6  16   0       79.69       64.77     12.72 o
   7  16   0      586.33      492.37     29.65 o
   8  16   0      750.08      770.14     31.42 o
   9  16   0       26.79       39.29     12.02 o
  10  16   0      535.68      518.65     25.08 o
  11  16   0       14.58        4.84     13.64 o
  -2  17   0      199.44      319.12     46.50 o
  -1  17   0       16.34       51.75     16.58 o
   0  17   0      511.99      489.89     30.32 o
   1  17   0      137.89      158.19     69.12 o
   2  17   0      784.73      986.05     47.33 o
   3  17   0      181.91      153.93     18.27 o
   4  17   0      885.00      966.96     46.14 o
   5  17   0        4.04       14.64     13.90 o
   6  17   0      632.45      647.09     27.92 o
   7  17   0       53.50       53.33     12.56 o
   8  17   0        5.15        4.43     12.17 o
   9  17   0       66.05       72.41     13.79 o
  10  17   0     1193.54     1281.74     57.39 o
   1  18   0      417.88      420.03     50.09 o
   2  18   0        5.33        3.09     21.35 o
   3  18   0      277.19      247.06     22.04 o
   4  18   0        0.00       -2.92     14.21 o
   5  18   0       49.39       77.79     36.04 o
   6  18   0        2.04       -4.21     14.20 o
   7  18   0       28.51        7.60     13.09 o
   8  18   0       64.74      122.12     15.33 o
  -7 -18   1       98.33      104.24     15.94 o
  -6 -18   1       39.68       49.37     16.72 o
  -5 -18   1      699.08      664.18     36.40 o
  -4 -18   1       16.24       12.64     17.14 o
  -3 -18   1      309.73      304.91     24.01 o
  -2 -18   1      220.16      281.28     24.36 o
  -1 -18   1      315.56      351.72     26.14 o
 -10 -17   1      323.01      316.44     28.95 o
  -9 -17   1       25.22       30.38     12.61 o
  -8 -17   1       34.74       23.57     12.50 o
  -7 -17   1       10.78        9.35     11.45 o
  -6 -17   1      326.02      328.96     21.77 o
  -5 -17   1      156.23      116.70     16.83 o
  -4 -17   1      252.00      351.89     24.58 o
  -3 -17   1       52.06       35.58     18.33 o
  -2 -17   1       83.85       44.84     16.16 o
  -1 -17   1        7.68       -3.91     17.84 o
   0 -17   1      201.99      280.32     26.20 o
   1 -17   1      156.02      146.32     19.41 o
   2 -17   1        0.29        9.49     15.64 o
 -11 -16   1       84.03       99.72     17.93 o
 -10 -16   1       36.16       32.14     12.84 o
  -9 -16   1        6.15        0.07     11.61 o
  -8 -16   1       77.84      103.29     13.21 o
  -7 -16   1       60.73       69.27     12.29 o
  -6 -16   1       19.47       39.25     10.80 o
  -5 -16   1       45.91       69.82     11.51 o
  -4 -16   1       56.25       25.12     23.04 o
  -3 -16   1        2.57       18.54     13.43 o
  -2 -16   1      674.65      705.18     35.74 o
  -1 -16   1       83.14      103.29     16.28 o
   0 -16   1       96.25       78.78     17.49 o
   1 -16   1       67.98       98.44     16.44 o
   2 -16   1      768.98      837.04     41.95 o
   3 -16   1       72.79       67.25     36.67 o
   4 -16   1       65.94       40.60     20.30 o
 -12 -15   1      623.74      653.43     35.30 o
 -11 -15   1        0.35       -7.76     13.36 o
 -10 -15   1      796.40      792.60     38.03 o
  -9 -15   1      609.92      592.96     42.07 o
  -8 -15   1      877.54      848.11     33.33 o
  -7 -15   1       27.54       33.30     10.19 o
  -6 -15   1     1153.57     1087.28     62.49 o
  -5 -15   1      193.55      182.98     13.46 o
  -4 -15   1      843.33      900.71     34.42 o
  -3 -15   1     1869.66     1702.22     71.81 o
  -2 -15   1      315.37      316.49     21.77 o
  -1 -15   1      219.70      211.15     18.43 o
   0 -15   1      763.71      799.15     39.12 o
   1 -15   1      409.00      351.29     23.60 o
   2 -15   1       10.98       16.39     13.26 o
   3 -15   1      178.48      170.56     18.99 o
   4 -15   1       24.25       17.61     15.69 o
   5 -15   1      298.19      317.22     25.50 o
 -13 -14   1       13.62       27.76     15.99 o
 -12 -14   1        8.91        9.48     14.93 o
 -11 -14   1      212.10      199.79     18.59 o
 -10 -14   1      284.76      253.02     16.76 o
  -9 -14   1     1253.26     1314.65     46.90 o
  -8 -14   1      179.73      240.31     19.12 o
  -7 -14   1     1045.33     1058.68     38.71 o
  -6 -14   1      307.23      344.63     17.28 o
  -5 -14   1      335.91      398.40     24.78 o
  -4 -14   1      737.95      739.35     28.60 o
  -3 -14   1      109.38       75.09     10.06 o
  -2 -14   1       78.52       82.95     17.00 o
  -1 -14   1      890.43     1017.57     58.94 o
   0 -14   1     1018.86      953.79     60.48 o
   1 -14   1        1.66        0.45     12.12 o
   2 -14   1       76.61       79.44     14.21 o
   3 -14   1      343.91      302.02     28.66 o
   4 -14   1        7.00      -13.46     13.46 o
   5 -14   1       91.91      113.87     18.66 o
   6 -14   1        6.70       39.42     14.79 o
 -13 -13   1       92.45      110.38     17.35 o
 -12 -13   1      309.39      302.42     38.00 o
 -11 -13   1       43.71       62.71     14.05 o
 -10 -13   1      432.72      456.96     21.81 o
  -9 -13   1      488.10      513.97     33.89 o
  -8 -13   1        5.18        4.20      8.27 o
  -7 -13   1      942.40      907.22     33.74 o
  -6 -13   1       27.60       24.66     11.81 o
  -5 -13   1        4.15        7.97      9.81 o
  -4 -13   1      219.01      245.95     13.58 o
  -3 -13   1      123.79      121.61     10.37 o
  -2 -13   1      635.82      632.65     36.63 o
  -1 -13   1       48.29       35.26     11.27 o
   0 -13   1      565.46      584.03     29.59 o
   1 -13   1      272.94      281.46     20.19 o
   2 -13   1       45.29       70.70     13.26 o
   3 -13   1      473.45      492.98     21.66 o
   4 -13   1      342.28      340.34     18.12 o
   5 -13   1      173.07      196.46     15.12 o
   6 -13   1      614.16      611.37     52.19 o
   7 -13   1        1.46        4.92     16.56 o
 -14 -12   1        5.43       10.93     17.98 o
 -13 -12   1       14.06       29.89     14.52 o
 -12 -12   1      397.16      393.33     24.63 o
 -11 -12   1      118.93      128.16     19.04 o
 -10 -12   1       20.99       20.23      9.86 o
  -9 -12   1       43.12       38.92      9.26 o
  -8 -12   1      186.73      194.61     12.65 o
  -7 -12   1      660.87      569.57     30.23 o
  -6 -12   1     5400.27     5415.17    173.02 o
  -5 -12   1      108.35      102.03      9.22 o
  -4 -12   1      954.90      759.94     28.40 o
  -3 -12   1        2.64        0.39      7.01 o
  -2 -12   1       11.49       35.01      7.88 o
  -1 -12   1      667.75      658.60     25.48 o
   0 -12   1     1154.47     1071.04     37.28 o
   1 -12   1       88.13      116.77     10.46 o
   2 -12   1      155.59      188.11     12.20 o
   3 -12   1      153.93      170.43     12.39 o
   4 -12   1      765.68      809.66     38.86 o
   5 -12   1        0.27       -9.77      9.77 o
   6 -12   1      447.71      473.23     22.47 o
   7 -12   1        0.60      -11.26     11.26 o
   8 -12   1       10.83       12.05     13.06 o
 -14 -11   1     1546.62     1668.84     71.70 o
 -13 -11   1       57.73       74.00     14.98 o
 -12 -11   1       18.72       13.29     12.12 o
 -11 -11   1       54.14       80.65     12.96 o
 -10 -11   1     1031.48     1037.52     37.88 o
  -9 -11   1      287.06      269.24     14.64 o
  -8 -11   1      510.78      488.97     44.22 o
  -7 -11   1       67.44       68.49     11.00 o
  -6 -11   1      117.60      160.57     10.80 o
  -5 -11   1      304.89      260.47     13.34 o
  -4 -11   1     1574.47     1463.23     49.43 o
  -3 -11   1     2907.54     2876.01     93.30 o
  -2 -11   1       11.89       13.64      6.91 o
  -1 -11   1       45.12       43.47      7.07 o
   0 -11   1      316.48      353.71     14.12 o
   1 -11   1      205.85      151.18     14.07 o
   2 -11   1      100.03      107.01      9.40 o
   3 -11   1      234.41      279.00     14.49 o
   4 -11   1      136.10      136.86     11.63 o
   5 -11   1      178.23      220.64     24.55 o
   6 -11   1      284.81      280.60     16.22 o
   7 -11   1      388.52      426.95     21.15 o
   8 -11   1       11.70       17.56     12.03 o
   9 -11   1      103.70       72.45     14.53 o
 -15 -10   1       26.29       14.78     16.50 o
 -14 -10   1      106.14      105.05     16.69 o
 -13 -10   1       25.86       23.78     13.14 o
 -12 -10   1       75.30       86.89     14.20 o
 -11 -10   1       13.10       15.96     11.30 o
 -10 -10   1       21.73       26.21      8.73 o
  -9 -10   1      240.72      238.81     13.36 o
  -8 -10   1      212.99      212.48     14.19 o
  -7 -10   1        1.84        4.56      7.24 o
  -6 -10   1      681.78      608.57     23.06 o
  -5 -10   1      562.66      636.82     24.05 o
  -4 -10   1       35.38       63.04      7.67 o
  -3 -10   1     3248.24     3235.94    104.21 o
  -2 -10   1      450.91      524.21     16.98 o
  -1 -10   1     3263.59     3181.68     87.70 o
   0 -10   1      313.79      365.34     13.03 o
   1 -10   1     6419.87     6976.02    189.47 o
   2 -10   1      128.82      128.71     12.41 o
   3 -10   1     3921.03     4190.95    131.97 o
   4 -10   1     1192.93     1135.55     39.43 o
   5 -10   1       90.24       85.07     12.63 o
   6 -10   1      456.02      465.68     20.99 o
   7 -10   1     1561.06     1601.71     54.86 o
   8 -10   1       60.49       72.82     12.06 o
   9 -10   1     1146.04     1209.91     44.28 o
  10 -10   1      138.68      150.10     16.52 o
 -15  -9   1     1756.22     1788.75     76.53 o
 -14  -9   1      518.23      523.03     36.81 o
 -13  -9   1     1457.15     1464.81     62.41 o
 -12  -9   1       14.20       19.26     11.20 o
 -11  -9   1      179.22      196.37     17.35 o
 -10  -9   1       45.12       51.27      8.99 o
  -9  -9   1     5132.98     4974.12    158.49 o
  -8  -9   1        2.87       11.89      7.31 o
  -7  -9   1     3976.78     4016.63    128.51 o
  -6  -9   1      564.01      599.10     22.92 o
  -5  -9   1     6963.22     6758.28    260.01 o
  -4  -9   1      374.31      340.70     42.43 o
  -3  -9   1     6296.88     6122.42    190.00 o
  -2  -9   1     1643.20     1738.95     48.73 o
  -1  -9   1     8455.43     8739.98    236.39 o
   0  -9   1     4758.76     4742.34    252.43 o
   1  -9   1     1442.17     1241.93     41.96 o
   2  -9   1     1086.15     1080.53     31.56 o
   3  -9   1     1697.89     1586.91     52.36 o
   4  -9   1     1877.77     2060.16     66.86 o
   5  -9   1      534.70      522.85     21.24 o
   6  -9   1     1341.14     1127.92     39.68 o
   7  -9   1      430.25      387.46     18.33 o
   8  -9   1        1.97       -0.03     10.11 o
   9  -9   1      443.83      503.23     23.48 o
  10  -9   1       36.72       43.03     12.59 o
  11  -9   1       60.27      103.38     15.77 o
 -15  -8   1      141.21      126.17     18.88 o
 -14  -8   1       73.26       71.84     25.01 o
 -13  -8   1      588.32      612.43     31.14 o
 -12  -8   1     1660.13     1606.81     67.05 o
 -11  -8   1      489.19      484.92     25.34 o
 -10  -8   1      126.41      140.44     10.66 o
  -9  -8   1      442.36      499.56     27.59 o
  -8  -8   1       14.33       15.19      6.92 o
  -7  -8   1       43.73       49.76      6.72 o
  -6  -8   1     1314.87     1163.48     38.29 o
  -5  -8   1       22.34       25.87     13.77 o
  -4  -8   1     5886.50     6916.54    218.40 o
  -3  -8   1      647.07      629.31     18.92 o
  -2  -8   1     1074.16     1042.25     34.16 o
  -1  -8   1      141.68      162.38      7.00 o
   0  -8   1       76.87      105.10      9.08 o
   1  -8   1      973.68      921.06     26.89 o
   2  -8   1       54.16       63.96      5.37 o
   3  -8   1      328.17      220.93     11.80 o
   4  -8   1     3789.29     3809.62    120.27 o
   5  -8   1       15.30       25.03     13.91 o
   6  -8   1     1053.73      960.95     34.42 o
   7  -8   1     1176.03     1180.21     49.52 o
   8  -8   1     1357.66     1272.71     44.67 o
   9  -8   1      117.08      144.70     12.97 o
  10  -8   1     2472.88     2498.06     82.92 o
  11  -8   1       49.29       36.28     13.03 o
  12  -8   1       60.14       96.84     22.32 o
 -15  -7   1        2.40        1.79     15.63 o
 -14  -7   1        8.21        8.98     13.03 o
 -13  -7   1       51.48       54.60     12.60 o
 -12  -7   1       82.44       93.48     15.95 o
 -11  -7   1       34.69       21.21     20.09 o
 -10  -7   1      446.81      497.21     17.16 o
  -9  -7   1      319.45      316.59     12.18 o
  -8  -7   1     1665.73     1773.76     49.99 o
  -7  -7   1       98.40       71.49      5.67 o
  -6  -7   1      791.03      671.28     23.15 o
  -5  -7   1      305.31      409.67     13.19 o
  -4  -7   1     2465.88     2306.56     74.43 o
  -3  -7   1        8.81        4.69      3.04 o
  -2  -7   1    11325.82    11308.76    304.70 o
  -1  -7   1        3.46       12.04      3.95 o
   0  -7   1    12594.06    12917.54    347.86 o
   1  -7   1      509.31      380.37     16.96 o
   2  -7   1     4282.32     4036.09    110.14 o
   3  -7   1     2378.31     2150.30     68.73 o
   4  -7   1      907.75      712.14     25.48 o
   5  -7   1     2228.74     2114.88     74.14 o
   6  -7   1     2485.91     2596.11     83.41 o
   7  -7   1     1958.53     2067.98     67.75 o
   8  -7   1      102.27      133.22     11.13 o
   9  -7   1      540.43      483.06     28.46 o
  10  -7   1      281.96      295.14     35.66 o
  11  -7   1      425.38      469.01     23.05 o
  12  -7   1       96.02       97.55     15.37 o
 -15  -6   1      332.47      405.66     29.71 o
 -14  -6   1      165.77      143.62     17.13 o
 -13  -6   1      368.53      322.15     20.89 o
 -12  -6   1     2752.14     2712.39     87.14 o
 -11  -6   1      595.02      580.84     22.75 o
 -10  -6   1     1745.27     1761.63     49.95 o
  -9  -6   1     5873.34     6109.05    165.93 o
  -8  -6   1     3307.98     3436.89     94.32 o
  -7  -6   1     1870.18     1730.36     48.46 o
  -6  -6   1      990.14      928.84     30.59 o
  -5  -6   1    12907.65    13784.38    370.81 o
  -4  -6   1     2729.47     2840.95     77.62 o
  -3  -6   1     1595.74     1605.87     44.49 o
  -2  -6   1     3151.02     3530.19     95.81 o
  -1  -6   1      344.52      163.68      7.16 o
   0  -6   1    10183.02    12516.28    336.83 o
   1  -6   1     8142.54     8959.03    241.54 o
   2  -6   1     3414.73     3346.53     91.47 o
   3  -6   1     1973.90     1902.13     60.84 o
   4  -6   1     1075.85     1142.72     38.06 o
   5  -6   1     3041.43     2942.07    187.76 o
   6  -6   1      175.17      188.66     11.08 o
   7  -6   1      289.69      326.02     15.16 o
   8  -6   1      156.25      116.95     10.19 o
   9  -6   1     1425.71     1393.84     48.15 o
  10  -6   1      208.02      247.78     15.25 o
  11  -6   1      101.51      105.92     12.28 o
  12  -6   1        3.02       15.83     13.22 o
  13  -6   1        0.89        5.54     16.64 o
 -14  -5   1      702.63      706.29     33.19 o
 -13  -5   1      629.17      606.95     24.67 o
 -12  -5   1      621.17      631.56     24.88 o
 -11  -5   1        8.48       -2.90      9.56 o
 -10  -5   1     1236.39     1285.93     37.58 o
  -9  -5   1     2303.16     2120.64     59.34 o
  -8  -5   1      189.03      152.07      8.05 o
  -7  -5   1     1526.67     1546.93     43.47 o
  -6  -5   1     1155.55     1217.00     34.52 o
  -5  -5   1      686.84     1019.24     33.01 o
  -4  -5   1      293.30      283.94      9.36 o
  -3  -5   1     4544.93     5316.87    143.69 o
  -2  -5   1      473.62      366.04     11.33 o
  -1  -5   1       10.17        0.69      3.35 o
   0  -5   1      714.04      653.46     18.92 o
   1  -5   1     2063.28     1907.59     52.28 o
   2  -5   1     6111.68     7299.21    197.06 o
   3  -5   1      442.52      424.95     15.79 o
   4  -5   1     3396.43     3420.97    107.32 o
   5  -5   1     1184.09     1086.67     36.46 o
   6  -5   1      576.95      532.42     28.42 o
   7  -5   1     1380.26     1305.69     50.35 o
   8  -5   1     2055.16     1989.06     65.08 o
   9  -5   1       52.06       61.58      9.07 o
  10  -5   1     1076.58     1057.39     38.01 o
  11  -5   1      159.83      152.76     20.77 o
  12  -5   1      228.56      206.32     15.85 o
  13  -5   1     1105.50     1015.08     47.38 o
 -15  -4   1       94.32       94.38     17.72 o
 -14  -4   1      488.75      459.98     36.53 o
 -13  -4   1        9.91        7.07      9.61 o
 -12  -4   1        6.11       -5.38      7.98 o
 -11  -4   1       16.00       24.84      7.80 o
 -10  -4   1     1255.94     1202.33     35.37 o
  -9  -4   1      650.65      611.96     24.25 o
  -8  -4   1      757.09      800.70     23.90 o
  -7  -4   1     2436.68     2784.41     76.48 o
  -6  -4   1      105.14      132.08      8.92 o
  -5  -4   1     3583.62     3897.20    105.77 o
  -4  -4   1       14.95       25.32      6.27 o
  -3  -4   1     2885.48     2406.52     65.56 o
  -2  -4   1     6800.45     7517.07    202.28 o
  -1  -4   1      176.05       70.46      4.21 o
   0  -4   1       49.23      119.37      4.75 o
   1  -4   1       51.19       17.73      4.42 o
   2  -4   1      562.67      991.19     32.43 o
   3  -4   1       43.86       21.89      4.27 o
   4  -4   1     1380.84     1435.40     46.08 o
   5  -4   1     4242.88     4945.32    154.17 o
   6  -4   1      773.10      557.33     32.78 o
   7  -4   1       23.68       53.87      9.46 o
   8  -4   1      472.55      458.12     18.66 o
   9  -4   1       37.27       40.29     11.98 o
  10  -4   1     2300.02     2346.38     76.43 o
  11  -4   1        5.50       14.59      8.80 o
  12  -4   1        6.94       18.96     10.51 o
  13  -4   1       12.38       31.96     15.16 o
  14  -4   1      331.54      321.88     25.13 o
 -15  -3   1        5.15        6.66     15.45 o
 -14  -3   1      454.01      432.89     25.63 o
 -13  -3   1      777.84      699.61     27.79 o
 -12  -3   1     3839.13     3797.56    120.26 o
 -11  -3   1      123.44      144.21     10.35 o
 -10  -3   1      611.75      616.12     22.88 o
  -9  -3   1      256.14      214.80     10.89 o
  -8  -3   1     1191.99     1114.87     36.91 o
  -7  -3   1     5203.46     5419.23    146.93 o
  -6  -3   1     3567.90     3375.61     91.85 o
  -5  -3   1      504.15      383.16     11.94 o
  -4  -3   1     1605.89     1557.39     42.87 o
  -3  -3   1     1037.36     1092.81     34.61 o
  -2  -3   1     1309.48     1544.24     42.19 o
  -1  -3   1    10326.50    10782.62    289.39 o
   0  -3   1     3054.65     2682.60     72.72 o
   1  -3   1     8052.36     9393.15    252.95 o
   2  -3   1      524.88      987.36     31.84 o
   3  -3   1     2826.47     2766.26     86.41 o
   4  -3   1     1201.88     1341.38     43.09 o
   5  -3   1      293.21      367.73     12.02 o
   6  -3   1     1548.34     1747.14     48.85 o
   7  -3   1      129.50      118.21     10.75 o
   8  -3   1      388.53      413.40     17.86 o
   9  -3   1       35.11       46.12      7.59 o
  10  -3   1      653.41      684.12     25.73 o
  11  -3   1      476.92      463.80     30.60 o
  12  -3   1        1.54       17.12      9.81 o
  13  -3   1      397.99      381.02     24.04 o
  14  -3   1      556.41      601.66     33.38 o
 -15  -2   1        5.49       16.61     16.18 o
 -14  -2   1      393.34      411.87     24.98 o
 -13  -2   1       10.20        9.31     11.51 o
 -12  -2   1      951.63      896.84     32.90 o
 -11  -2   1      129.66      105.73      9.99 o
 -10  -2   1      887.27      860.32     26.33 o
  -9  -2   1      592.77      474.68     16.08 o
  -8  -2   1       50.30       73.38      7.75 o
  -7  -2   1      204.11      207.10      8.24 o
  -6  -2   1      141.37      218.55      8.15 o
  -5  -2   1     1533.71     1543.22     42.64 o
  -4  -2   1       95.54      182.13      6.40 o
  -3  -2   1       80.53      100.82      4.39 o
  -2  -2   1     3971.37     4289.35    115.68 o
  -1  -2   1     2763.85     2532.73     68.39 o
   0  -2   1      380.86      666.57     18.41 o
   1  -2   1      290.90      228.24      6.15 o
   2  -2   1     7228.50     8113.27    250.38 o
   3  -2   1      606.08      566.24     14.49 o
   4  -2   1      279.17      174.50      6.26 o
   5  -2   1     3228.25     2548.36     69.76 o
   6  -2   1      152.32      174.38      7.20 o
   7  -2   1     4557.90     4478.82    121.88 o
   8  -2   1       11.34        7.62      5.07 o
   9  -2   1     2070.19     2085.33     67.47 o
  10  -2   1      992.23      980.13     34.66 o
  11  -2   1     2592.89     2410.31     78.26 o
  12  -2   1      142.52      168.21     12.77 o
  13  -2   1     1616.62     1702.28     70.18 o
  14  -2   1       26.04       20.98     21.64 o
 -15  -1   1       32.80       46.18     17.31 o
 -14  -1   1       41.89       47.25     14.72 o
 -13  -1   1      155.60      151.27     21.78 o
 -12  -1   1      893.45      861.95     38.64 o
 -11  -1   1      278.89      310.11     13.23 o
 -10  -1   1      294.45      280.26     11.59 o
  -9  -1   1      285.94      275.58     14.68 o
  -8  -1   1      273.33      251.60     10.70 o
  -7  -1   1      361.62      315.94     11.23 o
  -6  -1   1     3060.26     3145.43     85.96 o
  -5  -1   1     2752.73     3501.90     95.09 o
  -4  -1   1     1338.76     1098.04     30.94 o
  -3  -1   1      687.61     1000.79     27.89 o
  -2  -1   1      369.95      202.71      6.14 o
  -1  -1   1    17223.03    18833.89    455.97 o
   1  -1   1    38686.22    46356.16   1242.34 o
   2  -1   1       55.12       38.37      3.04 o
   3  -1   1       88.78       67.31      3.97 o
   4  -1   1     7862.28     8821.95    237.74 o
   5  -1   1    20812.46    24629.43    661.10 o
   6  -1   1      221.85      253.34      8.98 o
   7  -1   1     7415.09     7543.70    203.79 o
   8  -1   1       46.60       36.59      7.16 o
   9  -1   1       34.19       38.81      7.64 o
  10  -1   1     1015.11     1079.68     37.23 o
  11  -1   1      504.05      528.32     21.52 o
  12  -1   1       42.59       51.36     17.64 o
  13  -1   1        1.85       -7.09     11.52 o
  14  -1   1      239.44      303.30     22.20 o
  15  -1   1      130.90      111.88     18.68 o
 -15   0   1     1082.00     1080.76     88.44 o
 -14   0   1       32.11       65.13     15.92 o
 -13   0   1     1037.37      968.15     43.31 o
 -12   0   1      671.11      723.05     33.83 o
 -11   0   1     2961.52     2858.99     91.11 o
 -10   0   1     1237.41     1203.47     35.44 o
  -9   0   1     1683.99     1598.75     45.56 o
  -8   0   1     3720.93     3845.55    105.20 o
  -7   0   1      690.66      659.50     20.03 o
  -6   0   1      276.44      260.64     13.08 o
  -5   0   1      167.91      103.98      4.98 o
  -4   0   1      222.44      402.81     12.27 o
  -3   0   1     1423.58      995.88     27.65 o
  -2   0   1    18996.91    22561.22    605.89 o
  -1   0   1     4437.71     5062.25    123.22 o
   0   0   1    15592.37       -0.34      0.34 o
   1   0   1       71.29        0.58      0.56 o
   2   0   1      779.59      480.92     17.41 o
   3   0   1     2188.65     2627.87     71.23 o
   4   0   1    14705.22    17462.50    547.97 o
   5   0   1      179.53      207.84      7.36 o
   6   0   1       24.29       23.52      3.55 o
   7   0   1     3406.12     3752.83    102.30 o
   8   0   1      625.31      665.80     20.39 o
   9   0   1     3623.42     3789.70    103.92 o
  10   0   1      355.72      321.62     12.53 o
  11   0   1       51.17       71.35      9.00 o
  12   0   1      898.44      963.63     34.90 o
  13   0   1      191.67      190.59     16.86 o
  14   0   1      136.99      128.00     17.12 o
  15   0   1       11.30        2.89     15.11 o
 -14   1   1       13.70        6.30     15.25 o
 -13   1   1        2.23        0.00     12.55 o
 -12   1   1        7.65       14.73     19.60 o
 -11   1   1       13.68       13.21      8.61 o
 -10   1   1      460.74      479.15     19.62 o
  -9   1   1      798.16      894.07     27.16 o
  -8   1   1      167.73      167.33     16.53 o
  -7   1   1      229.77      240.89      9.34 o
  -6   1   1     1751.68     1908.41     52.83 o
  -5   1   1     2227.58     2834.21     77.18 o
  -4   1   1        4.34        5.21      3.79 o
  -3   1   1       47.38       32.42      2.94 o
  -2   1   1      262.25      491.04     14.34 o
  -1   1   1     4112.00     5219.99    140.65 o
   1   1   1     3081.99     2722.90    152.58 o
   2   1   1     2793.63     3828.62    103.28 o
   3   1   1       19.48       16.73      2.14 o
   4   1   1   120353.63   127472.13   3420.64 o
   5   1   1     1079.78     1242.08     34.62 o
   6   1   1    10169.21    11016.20    296.67 o
   7   1   1     2417.40     1970.02     54.39 o
   8   1   1     3671.71     3927.20    107.28 o
   9   1   1      208.20      262.78     11.40 o
  10   1   1      702.58      693.42     22.12 o
  11   1   1       49.76       59.11      7.26 o
  12   1   1     1226.56     1112.90     39.04 o
  13   1   1      678.41      661.25     31.83 o
  14   1   1      860.46      891.78     41.48 o
  15   1   1      172.17      165.50     27.82 o
 -14   2   1      463.31      427.49     27.76 o
 -13   2   1       39.37       26.51     13.57 o
 -12   2   1      785.98      785.92     50.65 o
 -11   2   1       52.57       39.38      9.89 o
 -10   2   1     1772.36     1633.10     54.22 o
  -9   2   1       82.06       56.23      7.80 o
  -8   2   1     2043.46     2126.60     59.38 o
  -7   2   1      276.63      290.37     10.75 o
  -6   2   1     5814.62     6171.49    191.43 o
  -5   2   1      955.69      750.86     21.96 o
  -4   2   1     1636.21     1337.91     37.35 o
  -3   2   1     2091.50     2688.89     73.24 o
  -2   2   1      493.24      449.29     13.37 o
  -1   2   1      745.85      551.35     15.52 o
   0   2   1     4961.30     7569.87    203.66 o
   1   2   1    18730.93    24770.49    655.23 o
   2   2   1    10169.08    10186.03    273.97 o
   3   2   1      161.73      102.60      4.21 o
   4   2   1    61199.37    68209.09   1828.48 o
   5   2   1     3120.65     3301.33     89.68 o
   6   2   1     7357.88     7533.43    203.41 o
   7   2   1     4968.21     5809.65    157.52 o
   8   2   1       45.47       54.64      5.32 o
   9   2   1     2102.79     1972.19     63.24 o
  10   2   1       18.84       20.69      5.73 o
  11   2   1     2062.05     2109.40     59.66 o
  12   2   1      643.18      741.43     24.39 o
  13   2   1      683.84      643.99     30.74 o
  14   2   1       62.56       63.68     23.39 o
  15   2   1       21.14       10.63     14.83 o
 -14   3   1       81.98       93.95     18.56 o
 -13   3   1      144.36      116.30     17.23 o
 -12   3   1      643.16      661.07     72.35 o
 -11   3   1      818.82      806.63     37.05 o
 -10   3   1     1537.33     1659.79     55.14 o
  -9   3   1     2637.14     2498.76    121.19 o
  -8   3   1     1338.69     1529.78     50.57 o
  -7   3   1     4851.09     5085.71    138.55 o
  -6   3   1        9.48       17.26      4.55 o
  -5   3   1     5618.78     6356.98    172.11 o
  -4   3   1      200.37      283.54      9.58 o
  -3   3   1     9180.36     9671.85    260.60 o
  -2   3   1     3519.67     4174.21    113.03 o
  -1   3   1       62.61      283.98      8.92 o
   0   3   1     1166.76     1364.75     37.68 o
   1   3   1     1302.01      698.43     19.55 o
   2   3   1    16561.29    18962.66    453.53 o
   3   3   1     1613.72     1607.02     43.90 o
   4   3   1      966.86     1548.94     42.79 o
   5   3   1     1764.65     1808.77     49.78 o
   6   3   1       25.23       34.04      3.86 o
   7   3   1     3038.57     3426.51     93.50 o
   8   3   1      716.20      746.43     22.48 o
   9   3   1       18.89        4.15      4.74 o
  10   3   1     5065.57     4886.32    133.54 o
  11   3   1      877.21      971.74     29.39 o
  12   3   1       53.08       59.59      9.04 o
  13   3   1      512.57      455.54     21.04 o
  14   3   1       39.50       44.99     26.48 o
  15   3   1        6.16       19.22     14.80 o
 -13   4   1       30.59       26.72     15.44 o
 -12   4   1       13.77        8.21     12.44 o
 -11   4   1      171.85      236.18     28.73 o
 -10   4   1      559.65      529.71     22.41 o
  -9   4   1      131.74      134.70     11.68 o
  -8   4   1        7.92       15.37      6.94 o
  -7   4   1      118.98      100.26      8.61 o
  -6   4   1      184.35      177.53     15.78 o
  -5   4   1       18.71       14.18      4.16 o
  -4   4   1      481.57      502.17     15.41 o
  -3   4   1       15.32        8.60      3.31 o
  -2   4   1     1388.48     1625.80     44.75 o
  -1   4   1        6.80       83.59      4.68 o
   0   4   1       59.44       69.16      4.20 o
   1   4   1      131.96      295.72      9.33 o
   2   4   1       14.66       32.09      3.63 o
   3   4   1     1895.92     1697.65     41.14 o
   4   4   1       48.35       80.11      7.02 o
   5   4   1      954.96      928.76     26.34 o
   6   4   1     1316.11     1619.63     44.95 o
   7   4   1     6044.83     6329.09    171.39 o
   8   4   1     1078.17     1132.42     32.52 o
   9   4   1      454.38      368.58     13.79 o
  10   4   1     2232.52     2124.95     59.64 o
  11   4   1       16.49        5.88      6.36 o
  12   4   1     1464.49     1492.35     43.61 o
  13   4   1      210.66      232.90     14.13 o
  14   4   1      339.74      262.51     19.27 o
  15   4   1      145.07      150.64     18.35 o
  16   4   1      304.02      316.53     32.59 o
 -13   5   1      245.43      292.82     23.83 o
 -12   5   1        6.73        1.76     18.97 o
 -11   5   1      138.33      139.79     23.81 o
 -10   5   1      591.95      617.41     24.90 o
  -9   5   1      139.56      145.09     10.95 o
  -8   5   1     1983.07     1945.21     63.75 o
  -7   5   1      613.37      501.05     26.41 o
  -6   5   1     5843.34     5812.13    181.45 o
  -5   5   1     5327.68     5790.08    180.47 o
  -4   5   1     2544.45     2499.39     80.97 o
  -3   5   1     7463.23     8018.69    216.58 o
  -2   5   1     1792.93     1658.42     45.88 o
  -1   5   1        2.79       21.81      3.16 o
   0   5   1      401.15      486.58     14.48 o
   1   5   1     4321.71     6099.31    164.56 o
   2   5   1       18.84        6.23      3.80 o
   3   5   1        0.43       54.99      4.58 o
   4   5   1      178.03      112.19     10.71 o
   5   5   1      708.03      606.36     17.76 o
   6   5   1     1966.19     1784.48     49.32 o
   7   5   1     3071.65     2975.99     81.44 o
   8   5   1     1433.68     1385.38     39.22 o
   9   5   1     3139.47     2854.59    108.17 o
  10   5   1        6.77        0.38      5.31 o
  11   5   1      423.05      440.55     15.81 o
  12   5   1        5.50       -6.36      6.98 o
  13   5   1        0.80       -8.68      8.68 o
  14   5   1       44.70       49.68     11.36 o
  15   5   1      100.37       97.92     23.18 o
  16   5   1       11.80      -10.54     23.32 o
 -12   6   1      313.80      354.55     30.42 o
 -11   6   1       28.15       18.41     13.45 o
 -10   6   1        8.79       22.32     15.00 o
  -9   6   1       28.13       22.73      9.13 o
  -8   6   1     1239.44     1207.57     41.86 o
  -7   6   1      416.41      517.16     20.94 o
  -6   6   1       59.56       42.60      9.29 o
  -5   6   1     2590.73     2568.58     81.99 o
  -4   6   1     5984.24     6496.88    201.95 o
  -3   6   1      499.03      486.76     18.07 o
  -2   6   1      100.15       81.19      4.82 o
  -1   6   1       26.29        2.74      3.34 o
   0   6   1     1135.60      778.75     22.48 o
   1   6   1     4845.41     5639.46    152.47 o
   2   6   1     1966.53     2473.61     67.54 o
   3   6   1     2448.14     2609.04     83.23 o
   4   6   1       67.99       86.81      6.00 o
   5   6   1     1362.75     1417.23     39.30 o
   6   6   1     1226.18     1494.34     41.65 o
   7   6   1       51.77       74.88      6.51 o
   8   6   1      417.02      395.58     13.50 o
   9   6   1     1643.76     1561.93     44.35 o
  10   6   1        9.66        0.95      5.51 o
  11   6   1     3525.80     3525.44    111.29 o
  12   6   1      423.53      379.22     15.21 o
  13   6   1     2215.23     2180.53     98.49 o
  14   6   1        2.82       -0.83     15.52 o
  15   6   1      284.46      310.65     23.32 o
 -12   7   1       79.74       78.41     18.22 o
 -11   7   1        8.42        3.65     13.76 o
 -10   7   1       35.34       56.88     13.34 o
  -9   7   1      461.03      483.74     35.31 o
  -8   7   1       60.61       65.61      9.45 o
  -7   7   1      117.03      171.37     11.57 o
  -6   7   1     1940.44     1939.48     63.54 o
  -5   7   1     3273.86     3310.28    105.00 o
  -4   7   1       52.52       50.15     12.58 o
  -3   7   1      757.33      814.60     28.31 o
  -2   7   1     5375.03     5638.20    152.76 o
  -1   7   1     1490.79     1503.67     42.18 o
   0   7   1     1556.95     1573.43     43.92 o
   1   7   1    12679.97    12535.54    337.30 o
   2   7   1     2096.78     2115.10     58.22 o
   3   7   1     1816.55     1670.60     54.31 o
   4   7   1        7.24        0.74      4.36 o
   5   7   1      112.99      235.90     10.68 o
   6   7   1     4254.39     4841.76    131.36 o
   7   7   1     1830.11     1780.73    121.80 o
   8   7   1     1711.42     1493.78     42.29 o
   9   7   1      878.65      849.32     25.63 o
  10   7   1        3.15        4.89      5.68 o
  11   7   1     2876.14     2775.28    109.82 o
  12   7   1       97.99      120.79     29.80 o
  13   7   1     3042.27     2948.39    116.57 o
  14   7   1      260.33      255.78     19.99 o
  15   7   1      198.64      236.89     20.96 o
  16   7   1        3.91      -14.82     18.14 o
 -11   8   1      232.88      262.65     21.10 o
 -10   8   1      299.44      285.16     18.17 o
  -9   8   1      658.06      719.66     28.85 o
  -8   8   1       34.28       30.44      9.43 o
  -7   8   1      152.54      153.38     11.45 o
  -6   8   1       25.90       30.24      8.30 o
  -5   8   1     2912.94     2734.74     87.66 o
  -4   8   1      872.73      840.34     29.85 o
  -3   8   1     4002.58     3705.16    116.79 o
  -2   8   1      506.55      401.73     13.56 o
  -1   8   1      331.21      308.65     15.23 o
   0   8   1     1181.12     1320.90     37.37 o
   1   8   1     2825.94     2846.54     78.01 o
   2   8   1     3514.09     3561.59     96.80 o
   3   8   1      349.14      253.12     11.88 o
   4   8   1      888.33      849.80     29.39 o
   5   8   1       17.27       38.52      5.97 o
   6   8   1        6.70        2.41      5.36 o
   7   8   1       20.03       21.24      6.54 o
   8   8   1        9.03       24.06      6.17 o
   9   8   1      802.86      731.64     26.87 o
  10   8   1       30.37       43.70      7.85 o
  11   8   1        0.42        6.91      7.84 o
  12   8   1      483.42      425.11     19.54 o
  13   8   1       14.73       33.15     12.00 o
  14   8   1        9.42        3.37     12.34 o
  15   8   1        6.16       17.84     25.71 o
 -11   9   1        4.67       -6.42     27.96 o
 -10   9   1        9.61        3.78     12.50 o
  -9   9   1      179.09      164.51     14.31 o
  -8   9   1      461.42      347.42     18.38 o
  -7   9   1        1.17       10.95      9.34 o
  -6   9   1     1731.75     1507.88     51.11 o
  -5   9   1      959.73      958.58     34.30 o
  -4   9   1      971.71      925.08     32.92 o
  -3   9   1      380.74      273.45     13.32 o
  -2   9   1      206.53      254.80     18.40 o
  -1   9   1     1516.89     1361.50     39.03 o
   0   9   1        3.33        6.05      4.70 o
   1   9   1      164.25      160.52      8.35 o
   2   9   1     2675.08     2665.19     85.72 o
   3   9   1       32.84       41.28      6.21 o
   4   9   1      186.54      224.04     11.02 o
   5   9   1      610.47      553.20     20.96 o
   6   9   1      370.73      378.75     28.29 o
   7   9   1     1703.26     1664.59     55.39 o
   8   9   1     2064.88     1851.03     61.28 o
   9   9   1      226.10      191.69     11.63 o
  10   9   1      888.66      878.44     31.99 o
  11   9   1      894.67      876.32     32.32 o
  12   9   1     1354.87     1313.38     46.37 o
  13   9   1      141.99      184.81     16.86 o
  14   9   1      733.70      648.58     33.34 o
  15   9   1      132.79      176.67     23.74 o
 -10  10   1       58.33       83.34     19.84 o
  -9  10   1      231.90      224.80     32.75 o
  -8  10   1     1169.51     1137.41    133.33 o
  -7  10   1       36.00       35.41     10.89 o
  -6  10   1      143.63      126.18     18.62 o
  -5  10   1       22.63       25.33      8.60 o
  -4  10   1      132.27      117.54     10.25 o
  -3  10   1      289.36      277.74     16.32 o
  -2  10   1     3639.15     3642.30    115.22 o
  -1  10   1     1408.28     1303.77     37.69 o
   0  10   1      165.67       98.62      6.71 o
   1  10   1      919.66     1034.04     30.36 o
   2  10   1     8094.53     8726.49    236.12 o
   3  10   1        2.15       19.64      6.34 o
   4  10   1     5437.42     5542.00    176.09 o
   5  10   1     1012.16      864.21     30.81 o
   6  10   1     1277.10     1365.08     46.27 o
   7  10   1      903.44      884.73     31.58 o
   8  10   1     2989.18     3128.65    101.31 o
   9  10   1      685.64      656.97     25.42 o
  10  10   1      916.23      773.21     29.16 o
  11  10   1      747.97      679.60     32.79 o
  12  10   1       28.36       21.07     10.02 o
  13  10   1       25.91       33.01     12.59 o
  14  10   1      533.29      503.94     28.74 o
  15  10   1       16.97       33.12     16.86 o
  -9  11   1       15.67        8.38     13.26 o
  -8  11   1      388.91      327.11     29.26 o
  -7  11   1      306.69      306.63     19.82 o
  -6  11   1     1710.32     1788.09     60.73 o
  -5  11   1     1074.69     1014.15     36.91 o
  -4  11   1      767.58      703.67     27.41 o
  -3  11   1        4.73        3.52      8.14 o
  -2  11   1     1092.78      913.68     32.46 o
  -1  11   1     1120.30     1112.18     38.32 o
   0  11   1     2093.11     1987.63     56.15 o
   1  11   1     6503.93     6865.38    217.40 o
   2  11   1      855.17      863.33     31.08 o
   3  11   1     1892.31     1684.54     56.31 o
   4  11   1      205.59      228.06     12.17 o
   5  11   1      984.67     1059.60     37.14 o
   6  11   1       22.00       13.13      7.15 o
   7  11   1     2064.50     2116.83     70.03 o
   8  11   1      245.51      300.94     16.16 o
   9  11   1      148.07      139.84     10.93 o
  10  11   1      300.92      331.77     21.34 o
  11  11   1      453.53      452.90     24.99 o
  12  11   1        1.43      -10.19     10.19 o
  13  11   1      342.22      350.88     23.25 o
  14  11   1       93.02       66.48     15.74 o
  15  11   1       69.38       78.05     17.68 o
  -8  12   1       24.23       21.44     13.25 o
  -7  12   1       25.32       24.88     12.70 o
  -6  12   1      159.65      136.65     13.80 o
  -5  12   1      159.43      118.07     12.52 o
  -4  12   1      165.19      159.06     12.97 o
  -3  12   1      289.19      329.71     17.04 o
  -2  12   1      562.77      516.48     21.80 o
  -1  12   1     1387.63     1440.69     48.93 o
   0  12   1      338.11      331.95     19.95 o
   1  12   1      190.60      151.54     10.87 o
   2  12   1        1.77       17.59      8.50 o
   3  12   1        3.16       -0.80      7.17 o
   4  12   1      267.01      346.57     16.20 o
   5  12   1     2294.60     2241.08     73.71 o
   6  12   1      258.98      293.34     14.97 o
   7  12   1     4396.18     4571.08    146.52 o
   8  12   1       98.26       51.85      8.90 o
   9  12   1      765.36      663.08     26.15 o
  10  12   1       71.19       88.10     10.92 o
  11  12   1     1104.88     1076.27     47.76 o
  12  12   1      567.77      597.99     30.35 o
  13  12   1      557.13      555.88     71.37 o
  14  12   1       59.76       81.49     17.37 o
  -7  13   1      160.11      241.11     20.33 o
  -6  13   1       52.49       82.69     14.09 o
  -5  13   1      963.81      825.63     32.73 o
  -4  13   1      281.28      288.15     17.75 o
  -3  13   1      745.75      834.68     40.90 o
  -2  13   1      342.93      359.23     22.60 o
  -1  13   1      521.36      495.03     27.18 o
   0  13   1      572.71      513.39     58.02 o
   1  13   1       87.26       71.58     19.95 o
   2  13   1     1993.52     1955.10     65.01 o
   3  13   1        4.90       12.49      8.03 o
   4  13   1      697.14      779.18     29.55 o
   5  13   1       13.24       24.91      8.31 o
   6  13   1      208.36      202.08     16.31 o
   7  13   1      296.23      297.10     15.65 o
   8  13   1      952.08      954.78     35.13 o
   9  13   1        2.80       10.43      9.62 o
  10  13   1     1288.00     1465.84     62.53 o
  11  13   1       41.51       38.41     11.02 o
  12  13   1       49.88       58.18     12.53 o
  13  13   1      345.72      313.87     29.22 o
  14  13   1      253.62      256.73     23.32 o
  -6  14   1       45.06       47.64     17.24 o
  -5  14   1       14.69       14.25     15.38 o
  -4  14   1      485.50      546.31     31.32 o
  -3  14   1      175.43      199.90     21.35 o
  -2  14   1     1966.57     1778.83     75.40 o
  -1  14   1      200.32      274.42     46.01 o
   0  14   1        2.50       10.27     15.74 o
   1  14   1        3.14       15.21     11.38 o
   2  14   1      170.47      171.41     16.06 o
   3  14   1       52.06       42.92      9.91 o
   4  14   1       28.02       32.52      9.15 o
   5  14   1       29.04       26.31      9.08 o
   6  14   1      119.55      142.30     11.60 o
   7  14   1        4.14       14.37     10.97 o
   8  14   1       32.76       62.59     10.42 o
   9  14   1      701.10      800.81     83.03 o
  10  14   1      174.85      156.10     15.34 o
  11  14   1      609.68      644.25     27.69 o
  12  14   1      423.98      414.36     49.12 o
  13  14   1       85.16      118.53     18.13 o
  -5  15   1       20.98       26.81     17.07 o
  -4  15   1       11.97       37.60     15.25 o
  -3  15   1       13.03      -10.47     13.21 o
  -2  15   1      176.28      158.89     19.46 o
  -1  15   1      122.62       87.09     15.68 o
   0  15   1        3.27       18.56     12.11 o
   1  15   1       42.09       22.98     12.73 o
   2  15   1      416.74      443.04     39.41 o
   3  15   1      383.35      332.53     21.44 o
   4  15   1      139.35      122.17     14.56 o
   5  15   1      688.63      751.62     36.24 o
   6  15   1       13.86       10.36     11.20 o
   7  15   1      326.87      358.21     22.71 o
   8  15   1       81.54       90.37     14.72 o
   9  15   1      397.92      472.37     22.48 o
  10  15   1      377.88      394.66     42.56 o
  11  15   1      479.61      442.80     22.48 o
  12  15   1       26.55       40.36     14.84 o
  -3  16   1       33.70       16.58     15.60 o
  -2  16   1       60.71       15.23     15.52 o
  -1  16   1      593.25      535.00     45.10 o
   0  16   1        1.57       15.63     13.30 o
   1  16   1      160.01      147.10     17.98 o
   2  16   1      401.76      349.77     25.64 o
   3  16   1      251.05      350.89     35.54 o
   4  16   1       13.05       24.13     13.56 o
   5  16   1      707.32      628.19     26.81 o
   6  16   1      255.29      277.40     16.53 o
   7  16   1      111.08      116.92     12.78 o
   8  16   1      332.67      281.93     17.54 o
   9  16   1        3.62        7.05     11.54 o
  10  16   1       40.55       44.98     12.98 o
  11  16   1      272.26      320.33     24.34 o
  -2  17   1        3.87        9.17     16.56 o
  -1  17   1       43.50       53.52     16.69 o
   0  17   1        1.25        0.85     14.08 o
   1  17   1      243.73      268.35     22.11 o
   2  17   1      435.87      464.94     28.44 o
   3  17   1       31.55       71.84     15.44 o
   4  17   1       57.13       32.41     15.04 o
   5  17   1        0.47        2.53     13.64 o
   6  17   1        9.86       46.36     14.24 o
   7  17   1      306.20      285.87     18.13 o
   8  17   1       40.63       57.23     13.27 o
   9  17   1       10.44       37.53     13.43 o
  10  17   1        8.97        0.06     13.14 o
   1  18   1      209.32      143.99     19.92 o
   2  18   1       71.92      112.58     18.53 o
   3  18   1      142.05      160.01     20.22 o
   4  18   1      372.30      339.94     24.92 o
   5  18   1       27.00       47.16     16.06 o
   6  18   1      375.48      438.44     28.43 o
   7  18   1        5.98       12.22     13.13 o
   8  18   1      335.23      321.30     20.30 o
  -7 -18   2        5.55       -0.81     14.18 o
  -6 -18   2      117.33      168.66     21.06 o
  -5 -18   2       15.36        9.34     15.56 o
  -4 -18   2      107.11       71.33     16.40 o
  -3 -18   2       48.39       80.05     21.85 o
  -2 -18   2      166.64      145.92     20.22 o
  -1 -18   2       31.69       67.66     52.97 o
  -9 -17   2      180.10      201.35     17.52 o
  -8 -17   2        0.93        6.01     12.41 o
  -7 -17   2       47.07       59.56     13.66 o
  -6 -17   2        0.44      -11.41     11.41 o
  -5 -17   2      226.67      228.45     20.91 o
  -4 -17   2        9.06        8.16     13.83 o
  -3 -17   2      112.01      104.32     16.66 o
  -2 -17   2        4.35      -11.88     20.65 o
  -1 -17   2       39.21       63.87     16.43 o
   0 -17   2      116.65      112.18     18.79 o
   1 -17   2      772.44      726.18     38.92 o
   2 -17   2      209.86      203.15     27.40 o
 -11 -16   2      165.76      192.24     38.57 o
 -10 -16   2       75.36       79.82     16.76 o
  -9 -16   2      595.17      616.27     30.08 o
  -8 -16   2      219.36      242.34     18.38 o
  -7 -16   2      519.44      618.20     30.97 o
  -6 -16   2      620.50      671.20     28.61 o
  -5 -16   2      305.52      304.40     17.93 o
  -4 -16   2      187.15      218.44     26.06 o
  -3 -16   2      280.93      294.14     34.14 o
  -2 -16   2      839.42      765.10     48.47 o
  -1 -16   2      458.51      416.79     26.71 o
   0 -16   2       93.52      126.56     17.48 o
   1 -16   2       14.05       37.89     15.20 o
   2 -16   2      665.99      694.58     69.26 o
   3 -16   2      130.90      148.71     26.48 o
 -12 -15   2      204.83      247.23     21.79 o
 -11 -15   2       80.48       83.10     17.13 o
 -10 -15   2      572.94      595.71     32.19 o
  -9 -15   2       78.42       84.71     12.74 o
  -8 -15   2      456.24      523.35     41.23 o
  -7 -15   2      290.14      325.59     17.65 o
  -6 -15   2     1610.47     1552.88     54.25 o
  -5 -15   2      111.15      152.71     15.63 o
  -4 -15   2      268.13      275.81     15.87 o
  -3 -15   2      130.82      161.17     16.55 o
  -2 -15   2        5.62        4.02     12.06 o
  -1 -15   2       95.93       95.94     15.56 o
   0 -15   2      933.02     1078.17     52.33 o
   1 -15   2       22.11       16.51     23.11 o
   2 -15   2      275.86      279.19     21.47 o
   3 -15   2        5.56       23.49     15.19 o
   4 -15   2       62.62       39.03     15.60 o
   5 -15   2       69.06       51.05     17.02 o
 -12 -14   2      350.35      385.03     27.75 o
 -11 -14   2        0.54       -4.60     13.01 o
 -10 -14   2      108.19      107.45     20.16 o
  -9 -14   2      259.48      305.81     21.98 o
  -8 -14   2     1241.57     1273.43     45.77 o
  -7 -14   2      144.88      158.44     13.05 o
  -6 -14   2      197.74      202.06     25.74 o
  -5 -14   2      417.22      416.34     21.77 o
  -4 -14   2      319.39      327.34     16.85 o
  -3 -14   2      549.65      471.08     20.85 o
  -2 -14   2     1734.25     1629.12     68.60 o
  -1 -14   2      228.53      260.06     19.18 o
   0 -14   2     1135.51     1147.46     51.68 o
   1 -14   2     1428.72     1574.16     67.37 o
   2 -14   2      110.18       98.92     14.93 o
   3 -14   2      339.91      361.29     24.73 o
   4 -14   2      176.30      206.13     19.31 o
   5 -14   2      589.53      621.67     34.31 o
   6 -14   2      112.64      152.77     18.76 o
 -13 -13   2       45.28       34.37     15.65 o
 -12 -13   2      113.59      135.81     17.57 o
 -11 -13   2      288.22      299.53     21.65 o
 -10 -13   2      559.75      561.17     37.72 o
  -9 -13   2      684.91      684.58     27.72 o
  -8 -13   2      134.24      131.91     11.98 o
  -7 -13   2       37.46       32.09      9.12 o
  -6 -13   2        3.22       -1.44      7.69 o
  -5 -13   2     2776.62     2662.46     87.61 o
  -4 -13   2      117.38      117.07     10.37 o
  -3 -13   2      234.08      244.98     13.74 o
  -2 -13   2      570.35      633.45     33.65 o
  -1 -13   2      411.11      457.18     26.69 o
   0 -13   2     1056.22     1027.23     57.46 o
   1 -13   2     1525.17     1403.80     60.50 o
   2 -13   2      216.44      198.77     27.26 o
   3 -13   2      129.05      163.76     13.46 o
   4 -13   2      188.39      218.92     14.85 o
   5 -13   2        9.62       12.29     10.66 o
   6 -13   2        0.61       -2.29     11.46 o
   7 -13   2       46.10       59.02     13.99 o
 -14 -12   2        2.03        9.82     15.56 o
 -13 -12   2      930.09      953.84     46.12 o
 -12 -12   2      195.87      207.52     18.83 o
 -11 -12   2       14.33       -5.99     13.98 o
 -10 -12   2      283.61      274.48     19.67 o
  -9 -12   2      700.37      736.69     29.30 o
  -8 -12   2     1021.86      893.57     33.22 o
  -7 -12   2      100.64      120.97     10.68 o
  -6 -12   2      740.08      788.53     29.54 o
  -5 -12   2       13.73        1.64      7.25 o
  -4 -12   2       88.20       95.54      9.37 o
  -3 -12   2      552.93      446.16     23.62 o
  -2 -12   2       51.36       48.10      8.06 o
  -1 -12   2      264.63      276.80     14.31 o
   0 -12   2      133.81      177.79     20.16 o
   1 -12   2      182.30      188.64     11.96 o
   2 -12   2        1.97       -1.17      8.00 o
   3 -12   2      897.61      908.49     35.48 o
   4 -12   2      461.86      407.07     18.94 o
   5 -12   2      238.15      237.36     15.08 o
   6 -12   2        1.80       -8.84     10.42 o
   7 -12   2      287.22      276.16     17.74 o
   8 -12   2      513.37      553.18     30.88 o
 -14 -11   2       65.88       72.50     21.85 o
 -13 -11   2      492.92      450.57     66.38 o
 -12 -11   2       22.58       14.37     17.42 o
 -11 -11   2      237.34      242.83     22.41 o
 -10 -11   2       64.67       78.71     20.65 o
  -9 -11   2       80.25       65.99     10.84 o
  -8 -11   2      806.09      822.41     30.65 o
  -7 -11   2       15.37       21.62      9.57 o
  -6 -11   2       36.90       41.06     10.51 o
  -5 -11   2      249.43      293.47     14.41 o
  -4 -11   2        5.65       10.58      6.80 o
  -3 -11   2     1242.39     1063.72     37.19 o
  -2 -11   2     5210.27     5289.69    168.64 o
  -1 -11   2     1335.41     1418.22     40.86 o
   0 -11   2      105.16      107.84      7.89 o
   1 -11   2      209.39      251.52     13.10 o
   2 -11   2      785.63      716.45     26.61 o
   3 -11   2      376.67      340.67     20.39 o
   4 -11   2     1616.98     1592.11     68.34 o
   5 -11   2      101.99       96.89     11.23 o
   6 -11   2      106.46      140.47     16.14 o
   7 -11   2       37.04       35.28     14.61 o
   8 -11   2      757.83      720.90     37.20 o
   9 -11   2      202.24      214.82     22.06 o
 -14 -10   2     1351.81     1340.36     59.72 o
 -13 -10   2      145.78      175.87     17.46 o
 -12 -10   2      373.22      403.33     24.69 o
 -11 -10   2      169.98      204.75     16.62 o
 -10 -10   2      164.40      212.60     16.22 o
  -9 -10   2       70.23       72.96     12.63 o
  -8 -10   2      895.48      842.16     31.08 o
  -7 -10   2     1174.53     1212.99     42.05 o
  -6 -10   2      710.06      649.32     24.77 o
  -5 -10   2      314.92      303.55     14.21 o
  -4 -10   2     1850.32     1668.12     55.59 o
  -3 -10   2       47.43       44.11      6.89 o
  -2 -10   2     7362.49     8286.77    261.88 o
  -1 -10   2      908.86      885.72     26.50 o
   0 -10   2     1541.75     1345.26     38.74 o
   1 -10   2     4288.76     4374.86    119.70 o
   2 -10   2       22.36        9.63      7.02 o
   3 -10   2       67.33       74.71     12.24 o
   4 -10   2      111.76      120.09     20.02 o
   5 -10   2      134.62      139.17     11.24 o
   6 -10   2      225.96      218.60     14.00 o
   7 -10   2      278.33      276.23     16.54 o
   8 -10   2      155.67      164.40     14.64 o
   9 -10   2       29.05       18.13     11.77 o
  10 -10   2        0.27       -1.32     13.09 o
 -15  -9   2       92.56      108.90     19.53 o
 -14  -9   2      419.68      436.67     30.63 o
 -13  -9   2        7.21        7.21     20.16 o
 -12  -9   2      315.61      365.38     23.04 o
 -11  -9   2     1057.97      900.45     46.57 o
 -10  -9   2      849.00      792.68     36.71 o
  -9  -9   2       59.34       38.15      8.64 o
  -8  -9   2      324.07      409.70     18.71 o
  -7  -9   2      251.34      218.64     11.79 o
  -6  -9   2     2144.54     2133.99     69.93 o
  -5  -9   2      186.00      142.39      9.18 o
  -4  -9   2      504.01      605.04     18.86 o
  -3  -9   2       51.16       30.74      4.87 o
  -2  -9   2     1267.10     1071.32     30.97 o
  -1  -9   2     1103.82     1183.36     35.39 o
   0  -9   2        6.86        8.63      4.75 o
   1  -9   2      686.97      499.05     20.42 o
   2  -9   2       43.58       50.60      6.06 o
   3  -9   2     3505.96     3391.38    133.22 o
   4  -9   2      457.07      479.93     33.88 o
   5  -9   2     2683.34     2893.71     92.78 o
   6  -9   2       35.61       49.99      9.51 o
   7  -9   2      766.57      745.34     37.92 o
   8  -9   2      710.58      730.62     39.16 o
   9  -9   2       13.99       19.46     11.35 o
  10  -9   2        4.58       18.70     16.26 o
  11  -9   2     1204.30     1242.62     62.76 o
 -15  -8   2      538.41      504.75     42.15 o
 -14  -8   2      230.36      174.78     18.18 o
 -13  -8   2       97.63      124.26     29.71 o
 -12  -8   2        0.38        8.65     12.15 o
 -11  -8   2      625.20      520.67     26.72 o
 -10  -8   2        0.49       -8.27      9.25 o
  -9  -8   2     1171.89     1147.17     40.01 o
  -8  -8   2        0.47        8.56      8.21 o
  -7  -8   2     2756.76     2686.38     74.33 o
  -6  -8   2      320.98      261.08     10.01 o
  -5  -8   2     2489.53     2322.41     64.37 o
  -4  -8   2      617.69      521.71     18.78 o
  -3  -8   2     1380.51     1328.08     37.48 o
  -2  -8   2     1492.63     1412.30     39.78 o
  -1  -8   2     6309.68     7133.12    193.07 o
   0  -8   2        2.29        2.86      4.06 o
   1  -8   2     9045.66    10149.62    273.84 o
   2  -8   2     2399.55     2114.04     59.04 o
   3  -8   2      665.91      769.02     27.49 o
   4  -8   2     7266.37     7402.52    230.33 o
   5  -8   2     3576.00     3447.81    109.33 o
   6  -8   2     2271.83     2210.29     72.03 o
   7  -8   2     1485.98     1520.12     53.55 o
   8  -8   2     1290.69     1321.25     49.63 o
   9  -8   2      131.32      171.08     13.72 o
  10  -8   2      824.77      847.64     33.38 o
  11  -8   2       17.51       10.70     12.50 o
  12  -8   2       15.97       50.07     15.00 o
 -15  -7   2      268.97      293.38     23.90 o
 -14  -7   2      179.21      199.33     22.62 o
 -13  -7   2      287.18      253.29     26.34 o
 -12  -7   2      849.30      744.40     35.46 o
 -11  -7   2     2658.74     2557.56    102.02 o
 -10  -7   2        3.63       -7.34      7.34 o
  -9  -7   2     2816.86     2911.02     80.62 o
  -8  -7   2     6212.57     6497.81    176.57 o
  -7  -7   2     2198.39     2404.25     66.71 o
  -6  -7   2     1556.65     1575.44     50.47 o
  -5  -7   2      585.23      611.90     18.49 o
  -4  -7   2     1641.40     1938.03     53.81 o
  -3  -7   2      514.70      482.68     14.93 o
  -2  -7   2      129.89      176.46      6.99 o
  -1  -7   2     1464.09     1380.41     38.73 o
   0  -7   2     1908.80     2214.91     61.06 o
   1  -7   2      514.38      318.87     10.90 o
   2  -7   2      459.53      650.31     23.04 o
   3  -7   2     1410.08     1293.53     42.68 o
   4  -7   2       39.55       61.26      7.16 o
   5  -7   2        5.25        6.56      6.57 o
   6  -7   2      627.52      694.28     25.87 o
   7  -7   2     1465.56     1527.48     51.29 o
   8  -7   2        3.67        5.48      8.94 o
   9  -7   2       77.38       52.52      9.99 o
  10  -7   2        0.23        8.06     12.66 o
  11  -7   2       29.20       55.39     12.31 o
  12  -7   2       82.04      100.83     15.14 o
 -15  -6   2       36.63       54.79     17.52 o
 -14  -6   2      359.31      291.13     22.12 o
 -13  -6   2        3.23       10.14     12.86 o
 -12  -6   2     1124.00     1172.69     41.01 o
 -11  -6   2     1058.35     1103.96     38.33 o
 -10  -6   2      145.29      205.09     14.51 o
  -9  -6   2      557.91      604.53     19.68 o
  -8  -6   2     1266.19     1294.02     37.34 o
  -7  -6   2      171.91      216.87     10.10 o
  -6  -6   2        5.67       10.83      4.20 o
  -5  -6   2     1114.69     1134.52     32.35 o
  -4  -6   2       66.86      200.73     10.21 o
  -3  -6   2       52.79       52.66      5.45 o
  -2  -6   2     1219.10     1148.52     32.28 o
  -1  -6   2     1871.70     1794.03     49.49 o
   0  -6   2     2040.26     2732.86     74.68 o
   1  -6   2     4944.36     4792.98    130.02 o
   2  -6   2     5441.50     6338.16    199.87 o
   3  -6   2       78.45       87.06      6.82 o
   4  -6   2     1579.19     1539.64     50.06 o
   5  -6   2       20.46       40.85      6.57 o
   6  -6   2      536.26      566.52     26.14 o
   7  -6   2      956.96     1059.11     36.69 o
   8  -6   2     1378.86     1306.75     44.65 o
   9  -6   2     1100.46     1184.30     47.70 o
  10  -6   2      549.16      506.90     39.97 o
  11  -6   2     1213.30     1278.82     61.51 o
  12  -6   2      278.92      275.23     18.27 o
  13  -6   2       27.51       24.37     14.75 o
 -14  -5   2      249.23      299.29     18.29 o
 -13  -5   2        0.22       -5.80      9.26 o
 -12  -5   2      673.29      631.23     24.83 o
 -11  -5   2     2479.58     2460.54     79.21 o
 -10  -5   2      313.91      315.73     14.37 o
  -9  -5   2     2196.82     2019.70     56.70 o
  -8  -5   2     2649.23     2503.27     69.38 o
  -7  -5   2     2653.04     2820.22     77.62 o
  -6  -5   2      103.10       73.98      6.10 o
  -5  -5   2     6790.02     7430.65    200.83 o
  -4  -5   2      505.62      364.65     13.28 o
  -3  -5   2     2300.58     3132.13     85.17 o
  -2  -5   2     3370.41     3269.94     88.74 o
  -1  -5   2    10206.94    12625.71    339.50 o
   0  -5   2      557.54      572.46     20.07 o
   1  -5   2     4645.15     4522.08    122.73 o
   2  -5   2      618.52      566.04     16.93 o
   3  -5   2      917.60      787.18     26.51 o
   4  -5   2        1.14        4.27      4.91 o
   5  -5   2     1280.60     1303.61     42.86 o
   6  -5   2       79.16       57.81      8.79 o
   7  -5   2     2192.41     2024.98     65.62 o
   8  -5   2      618.37      705.48     26.34 o
   9  -5   2      738.36      651.04     25.17 o
  10  -5   2      289.40      211.72     16.86 o
  11  -5   2      708.90      638.28     43.34 o
  12  -5   2       65.00       75.36     14.26 o
  13  -5   2      887.06      858.25     52.96 o
 -15  -4   2      419.76      419.48     27.10 o
 -14  -4   2      106.58      109.02     22.20 o
 -13  -4   2      444.68      488.01     24.13 o
 -12  -4   2      242.50      266.60     18.03 o
 -11  -4   2      891.48      855.62     30.71 o
 -10  -4   2        6.69       10.92      6.69 o
  -9  -4   2     2277.78     2193.63     61.20 o
  -8  -4   2       92.93      106.81      6.50 o
  -7  -4   2     5159.66     5145.31    139.71 o
  -6  -4   2     6333.77     7224.42    195.29 o
  -5  -4   2     6139.43     5337.60    144.57 o
  -4  -4   2      412.45      361.60     11.36 o
  -3  -4   2      296.66      240.99      8.13 o
  -2  -4   2       86.32       72.13      7.20 o
  -1  -4   2    42950.02    44301.04   1188.52 o
   0  -4   2      881.04     1202.35     33.39 o
   1  -4   2      395.10      291.01      9.54 o
   2  -4   2        0.79       24.10      3.08 o
   3  -4   2        4.52        0.93      3.74 o
   4  -4   2     7190.88     8359.81    258.53 o
   5  -4   2       52.15       45.21      7.61 o
   6  -4   2      113.42      141.30      8.96 o
   7  -4   2      599.66      589.77     21.95 o
   8  -4   2       38.63       39.67      7.78 o
   9  -4   2        6.10        9.81      7.45 o
  10  -4   2       95.06      123.05     10.86 o
  11  -4   2       36.71       38.44      9.61 o
  12  -4   2      483.13      483.92     22.13 o
  13  -4   2       31.34       58.65     13.23 o
  14  -4   2      243.61      250.68     40.67 o
 -15  -3   2       71.43       96.78     24.24 o
 -14  -3   2        0.24        7.45     17.21 o
 -13  -3   2      677.22      767.42     41.27 o
 -12  -3   2       12.45       -0.79      8.56 o
 -11  -3   2        3.08       11.41      7.54 o
 -10  -3   2     3642.16     3710.27    116.82 o
  -9  -3   2     1136.58     1190.97     57.02 o
  -8  -3   2     1678.13     1636.87     46.04 o
  -7  -3   2       80.20       73.66      5.39 o
  -6  -3   2      356.04      413.55     13.32 o
  -5  -3   2       49.38       42.35      3.79 o
  -4  -3   2      234.89      260.56      8.69 o
  -3  -3   2      502.42      324.29     10.10 o
  -2  -3   2     4268.32     4255.01    114.84 o
  -1  -3   2      552.25      419.80     12.29 o
   0  -3   2     1091.52     1548.66     42.38 o
   1  -3   2     9319.03    10678.59    287.37 o
   2  -3   2     1051.37     1363.90     37.55 o
   3  -3   2      185.09      153.40      7.62 o
   4  -3   2     2085.12     2544.08     69.59 o
   5  -3   2     1398.86     1441.32     40.09 o
   6  -3   2      959.61     1269.23     35.70 o
   7  -3   2        1.88        9.05      4.84 o
   8  -3   2     1852.66     1879.15     60.81 o
   9  -3   2       27.61       20.48      7.25 o
  10  -3   2      639.30      668.34     25.57 o
  11  -3   2        2.81        1.74      8.53 o
  12  -3   2     1336.78     1161.48     41.66 o
  13  -3   2       98.77       91.41     13.13 o
  14  -3   2     1190.05     1122.14     51.11 o
 -15  -2   2       57.95       70.46     17.93 o
 -14  -2   2       96.99       82.01     15.55 o
 -13  -2   2      326.39      364.58     22.40 o
 -12  -2   2      245.12      235.73     14.41 o
 -11  -2   2      152.22      148.33     12.98 o
 -10  -2   2      114.67      118.37      8.17 o
  -9  -2   2       35.96       25.17      5.66 o
  -8  -2   2     7714.38     8022.40    217.12 o
  -7  -2   2     1039.54     1180.46     33.71 o
  -6  -2   2     2988.11     3530.07     96.11 o
  -5  -2   2     1202.36     1404.37     39.13 o
  -4  -2   2      794.75      723.92     25.51 o
  -3  -2   2     1536.23     1515.92     41.75 o
  -2  -2   2     7922.00     7608.57    204.89 o
  -1  -2   2     2420.06     1949.12     53.08 o
   0  -2   2     1473.19     2063.45     58.64 o
   1  -2   2     3132.71     5535.73    149.23 o
   2  -2   2      829.69      234.48      7.89 o
   3  -2   2     9249.17    10498.75    282.59 o
   4  -2   2     1615.53     1413.40     39.25 o
   5  -2   2     1248.99     1324.25     37.13 o
   6  -2   2     5111.59     5148.27    139.63 o
   7  -2   2       12.84       17.86      4.68 o
   8  -2   2     1518.50     1601.31     45.48 o
   9  -2   2       29.49       39.27      8.40 o
  10  -2   2      134.34      132.05     10.22 o
  11  -2   2      150.60      185.17     17.81 o
  12  -2   2        1.18       -4.20      9.10 o
  13  -2   2      143.22      138.81     13.69 o
  14  -2   2       63.46       88.89     16.88 o
 -15  -1   2      138.55      138.80     20.25 o
 -14  -1   2      325.98      367.10     24.39 o
 -13  -1   2       54.40       61.30     13.15 o
 -12  -1   2     4008.98     3685.75    141.21 o
 -11  -1   2      975.08      952.89     34.07 o
 -10  -1   2      952.91      889.05     27.19 o
  -9  -1   2      130.82      117.75     13.10 o
  -8  -1   2     2696.90     2541.18     70.51 o
  -7  -1   2      145.80      194.88      8.21 o
  -6  -1   2      171.94      102.28      5.82 o
  -5  -1   2     2273.73     1979.50     54.51 o
  -4  -1   2      821.86      846.72     24.00 o
  -3  -1   2      492.61      456.14     13.36 o
  -2  -1   2     5364.11     5858.83    142.30 o
  -1  -1   2     4343.42     4120.08    100.04 o
   0  -1   2     5045.48     6041.65    162.41 o
   1  -1   2     3974.94     2809.58     75.80 o
   2  -1   2     1445.22     1139.36     31.28 o
   3  -1   2      169.45      145.11      5.62 o
   4  -1   2      210.77       55.79      4.89 o
   5  -1   2     1642.23     2014.88     55.19 o
   6  -1   2     1277.99     1642.26     45.71 o
   7  -1   2        5.78        4.57      6.14 o
   8  -1   2      529.38      583.13     18.29 o
   9  -1   2     2385.32     2089.18     58.62 o
  10  -1   2      373.32      424.11     22.06 o
  11  -1   2     2185.04     2061.61     67.36 o
  12  -1   2        2.12        4.08      8.72 o
  13  -1   2      841.28      770.12     30.11 o
  14  -1   2       22.04       26.73     14.61 o
  15  -1   2      320.24      318.22     25.09 o
 -14   0   2       48.70       53.55     15.77 o
 -13   0   2      178.21      223.03     30.21 o
 -12   0   2        0.19       -8.47     10.49 o
 -11   0   2      251.41      287.98     18.28 o
 -10   0   2        0.21       -1.42      6.39 o
  -9   0   2      402.20      317.03     12.08 o
  -8   0   2      607.28      524.55     21.15 o
  -7   0   2     2210.17     2187.39     70.93 o
  -6   0   2      292.37      257.69      9.28 o
  -5   0   2    11488.82    11324.96    305.07 o
  -4   0   2      462.37      443.42     13.50 o
  -3   0   2     2121.66     3222.51     87.17 o
  -2   0   2    13722.17    14184.14    343.53 o
  -1   0   2    15569.65    17562.91    537.88 o
   0   0   2      470.14      360.87     10.13 o
   1   0   2    19709.40    18652.70    584.99 o
   2   0   2      828.31      913.34     25.12 o
   3   0   2     4766.85     5749.31    154.83 o
   4   0   2     9987.85    10443.38    280.93 o
   5   0   2    21581.00    24188.75    648.39 o
   6   0   2     2040.93     2038.31     56.18 o
   7   0   2     2775.03     3324.69     90.83 o
   8   0   2     1233.67     1076.89     31.26 o
   9   0   2      543.20      498.77     17.54 o
  10   0   2       61.33       73.12      7.27 o
  11   0   2     6409.85     6492.15    203.07 o
  12   0   2      352.73      345.10     16.68 o
  13   0   2      661.14      725.45     28.64 o
  14   0   2      492.90      489.63     34.98 o
  15   0   2       12.27       11.85     15.46 o
 -14   1   2        0.13       -2.19     14.64 o
 -13   1   2      395.97      460.01     26.46 o
 -12   1   2       29.95       52.75     12.86 o
 -11   1   2     3977.64     4048.03    154.23 o
 -10   1   2       74.91       59.67     13.73 o
  -9   1   2      239.07      216.19     10.65 o
  -8   1   2     1399.62     1335.18     38.54 o
  -7   1   2     5483.29     5233.17    163.37 o
  -6   1   2      494.76      434.68     14.12 o
  -5   1   2     3284.86     3823.40    103.91 o
  -4   1   2     8524.98     8165.20    220.11 o
  -3   1   2       32.84       18.31      3.62 o
  -2   1   2    11950.83    12749.31    343.13 o
  -1   1   2     6751.98     7051.48    189.79 o
   0   1   2       25.22       57.76      4.38 o
   1   1   2     8084.62    12352.10    294.28 o
   2   1   2    15461.34    16920.20    454.29 o
   3   1   2       87.72      121.97      4.70 o
   4   1   2    55113.92    61428.20   1645.14 o
   5   1   2      539.84      787.36     22.42 o
   6   1   2     1306.79     1353.01     37.70 o
   7   1   2       90.27      116.54      6.05 o
   8   1   2      734.56      625.17     19.30 o
   9   1   2     1331.23     1379.90     39.52 o
  10   1   2      131.40      128.28     12.95 o
  11   1   2      800.39      760.65     24.32 o
  12   1   2       27.84       20.81      8.14 o
  13   1   2      202.51      190.33     13.43 o
  14   1   2      666.17      632.37     32.03 o
  15   1   2       67.52      109.30     26.97 o
 -14   2   2      689.32      716.28     37.12 o
 -13   2   2      193.77      189.35     17.83 o
 -12   2   2      178.58      157.30     16.32 o
 -11   2   2      816.10      789.29     36.36 o
 -10   2   2      171.34      172.16     17.33 o
  -9   2   2      631.55      643.29     24.22 o
  -8   2   2     4180.44     4453.54    121.92 o
  -7   2   2     1296.09     1277.33     36.77 o
  -6   2   2       42.57       51.97      4.83 o
  -5   2   2        2.56       11.04      3.59 o
  -4   2   2     9537.42    10541.87    284.24 o
  -3   2   2      358.02      232.88      8.14 o
  -2   2   2     2671.69     2800.15     75.98 o
  -1   2   2     2746.03     2729.13     74.52 o
   0   2   2       28.38       -2.11      6.81 o
   1   2   2       35.84       12.72      5.05 o
   2   2   2     2057.68     2265.33     69.89 o
   3   2   2     3503.82     3653.76     98.90 o
   4   2   2     6156.44     6731.55    181.50 o
   5   2   2     3874.32     3762.83    102.36 o
   6   2   2     1784.02     1703.00     47.32 o
   7   2   2       17.76       56.04      4.86 o
   8   2   2    20617.39    22814.67    613.36 o
   9   2   2      546.98      480.91     16.00 o
  10   2   2        3.70        7.65      6.08 o
  11   2   2      692.17      718.61     23.10 o
  12   2   2     1202.10     1200.97     36.05 o
  13   2   2       97.61      118.26     11.33 o
  14   2   2      292.36      261.04     27.82 o
  15   2   2        2.68       -2.76     14.91 o
 -14   3   2        6.48       -6.04     20.65 o
 -13   3   2       29.68       32.05     14.55 o
 -12   3   2        3.16        4.18     12.37 o
 -11   3   2      117.03      137.09     15.24 o
 -10   3   2      538.03      540.50     22.24 o
  -9   3   2      565.35      575.59     22.41 o
  -8   3   2     2986.25     3118.43     99.02 o
  -7   3   2      840.94      881.09     26.37 o
  -6   3   2     2732.39     2740.40     75.60 o
  -5   3   2      195.64      129.40     10.38 o
  -4   3   2      379.96      211.51      7.90 o
  -3   3   2      656.82      617.47     18.07 o
  -2   3   2    11209.72    13162.04    354.09 o
  -1   3   2    30205.30    34780.95    933.12 o
   0   3   2     1006.37      605.30     17.18 o
   1   3   2     5551.89     4146.40    111.85 o
   2   3   2    10143.88    10464.35    280.86 o
   3   3   2      355.98      353.05     10.72 o
   4   3   2    15246.13    16197.48    435.15 o
   5   3   2     3884.29     3228.81     87.68 o
   6   3   2     7387.92     7311.50    197.35 o
   7   3   2    10900.10    11050.12    297.69 o
   8   3   2    18528.47    19472.91    523.92 o
   9   3   2      547.33      580.69     18.52 o
  10   3   2      209.93      219.30     15.21 o
  11   3   2    10439.34    10604.58    287.08 o
  12   3   2      119.05      108.37     10.22 o
  13   3   2       80.07      110.36     10.07 o
  14   3   2       11.52       67.55     63.78 o
  15   3   2      229.92      247.03     20.96 o
  16   3   2        9.70       -6.88     25.57 o
 -13   4   2      223.44      207.38     32.95 o
 -12   4   2      116.86      141.70     17.28 o
 -11   4   2     1150.18     1105.01     47.93 o
 -10   4   2      456.69      497.27     30.22 o
  -9   4   2       85.85      111.80      9.86 o
  -8   4   2      866.22      910.26     32.32 o
  -7   4   2     4288.79     4274.96    134.45 o
  -6   4   2      563.63      462.12     15.42 o
  -5   4   2     6116.98     6439.46    174.46 o
  -4   4   2     6080.86     7051.22    190.92 o
  -3   4   2     9768.93    10639.15    286.78 o
  -2   4   2     1964.75     1797.80     49.55 o
  -1   4   2    30196.42    34129.05    916.01 o
   0   4   2     8781.24     9846.66    265.19 o
   1   4   2    29582.56    35686.91    957.61 o
   2   4   2     1333.13     1038.43     28.75 o
   3   4   2     7425.82     8255.54    222.24 o
   4   4   2     7390.37     6888.69    185.64 o
   5   4   2     3759.55     4639.48    125.45 o
   6   4   2      184.25      266.65      9.25 o
   7   4   2     2775.53     2947.01     80.68 o
   8   4   2       94.68       80.98      6.46 o
   9   4   2      335.33      414.60     14.23 o
  10   4   2      647.86      678.94     21.28 o
  11   4   2       22.07       22.34      6.05 o
  12   4   2     1931.52     1885.41     61.56 o
  13   4   2      148.59      145.81     10.63 o
  14   4   2      510.62      487.79     37.09 o
  15   4   2       82.11      137.74     49.88 o
 -13   5   2      100.89      110.47     19.11 o
 -12   5   2       77.85       86.62     15.72 o
 -11   5   2     1094.93     1048.13     58.80 o
 -10   5   2       69.23       75.03     11.45 o
  -9   5   2      333.17      378.09     24.07 o
  -8   5   2      428.32      444.34     18.68 o
  -7   5   2      223.61      227.68     12.41 o
  -6   5   2      485.19      468.51     24.05 o
  -5   5   2     1180.34     1165.33     33.86 o
  -4   5   2      251.87      237.17     10.16 o
  -3   5   2     1482.93     1572.07     43.89 o
  -2   5   2       66.62       65.39      5.19 o
  -1   5   2      333.21      446.37     13.65 o
   0   5   2      807.55      841.36     23.84 o
   1   5   2     2186.45     1988.75     54.38 o
   2   5   2      186.07      258.39      8.54 o
   3   5   2       58.37      172.87      6.18 o
   4   5   2     1776.34     2119.83     58.06 o
   5   5   2       29.97       78.31      6.99 o
   6   5   2     8550.86     9368.75    252.51 o
   7   5   2       22.08       23.63      4.19 o
   8   5   2        7.97       10.72      4.44 o
   9   5   2       81.20      120.53      7.13 o
  10   5   2     1042.44     1099.43     32.37 o
  11   5   2     1615.28     1612.77     46.34 o
  12   5   2      831.99      877.14     31.38 o
  13   5   2        1.77        0.75      7.90 o
  14   5   2      452.63      428.21     20.33 o
  15   5   2      133.98      129.53     24.16 o
 -12   6   2        0.08       -3.72     15.40 o
 -11   6   2      276.58      278.08     20.40 o
 -10   6   2       41.52       72.10     13.89 o
  -9   6   2      127.30       93.18     10.71 o
  -8   6   2      189.79      174.64     11.85 o
  -7   6   2      538.10      417.84     18.08 o
  -6   6   2     3107.87     3200.74    101.68 o
  -5   6   2      535.68      578.08     21.98 o
  -4   6   2     2138.00     2165.11     60.14 o
  -3   6   2      193.34      153.56      6.91 o
  -2   6   2     1943.68     1740.22     48.25 o
  -1   6   2     6248.04     7149.67    192.95 o
   0   6   2     9518.16     9776.82    263.55 o
   1   6   2     1374.26     1487.76     41.28 o
   2   6   2     3865.29     3798.67    103.09 o
   3   6   2       37.61       27.55      4.53 o
   4   6   2     7262.33     6892.64    217.01 o
   5   6   2       39.75       26.39      3.60 o
   6   6   2     1483.34     1285.94     36.22 o
   7   6   2     1174.45     1271.08     36.02 o
   8   6   2     7985.05     7874.22    248.27 o
   9   6   2       15.09       19.73      5.14 o
  10   6   2     1506.55     1493.71     42.78 o
  11   6   2      514.64      467.71     16.44 o
  12   6   2     1130.33     1108.97     33.58 o
  13   6   2      122.04      111.57     11.55 o
  14   6   2     1278.49     1256.92     54.60 o
  15   6   2       75.03      106.77     21.14 o
  16   6   2      191.59      216.08     31.89 o
 -12   7   2       73.00       77.36     17.83 o
 -11   7   2       80.69       76.95     16.44 o
 -10   7   2      326.27      342.82     22.39 o
  -9   7   2      379.02      365.65     21.12 o
  -8   7   2      417.20      409.24     24.74 o
  -7   7   2      610.18      586.28     23.29 o
  -6   7   2       12.53       26.94      7.43 o
  -5   7   2      172.13      196.41     11.39 o
  -4   7   2     4691.48     4520.62    585.30 o
  -3   7   2        2.07        0.82      4.45 o
  -2   7   2     2034.37     1905.28     53.08 o
  -1   7   2     2789.37     3261.95     89.03 o
   0   7   2     1705.63     1372.52     38.65 o
   1   7   2       66.96       93.37      9.74 o
   2   7   2      555.23      740.74     21.63 o
   3   7   2      328.89      343.61     14.88 o
   4   7   2      409.32      254.91     11.05 o
   5   7   2     1132.14     1186.94     39.59 o
   6   7   2     4966.51     5314.11    144.12 o
   7   7   2       98.55      149.21      7.00 o
   8   7   2      877.42     1034.75     30.10 o
   9   7   2       39.16       28.94      6.08 o
  10   7   2       48.40       75.70     12.31 o
  11   7   2      233.59      202.89     12.11 o
  12   7   2       83.91      107.35     10.39 o
  13   7   2      846.66      746.89     33.39 o
  14   7   2        6.07        5.58     12.65 o
  15   7   2      329.10      383.33     25.38 o
  16   7   2        0.15        3.81     19.87 o
 -11   8   2       46.93       37.57     16.32 o
 -10   8   2        3.70       10.47     13.21 o
  -9   8   2       40.81       47.66     10.74 o
  -8   8   2       42.30       55.53     10.35 o
  -7   8   2      344.29      293.55     25.12 o
  -6   8   2       35.78       31.53      8.18 o
  -5   8   2      743.33      744.73     27.72 o
  -4   8   2     1108.17     1137.16     38.76 o
  -3   8   2      286.67      314.44     23.04 o
  -2   8   2     1034.77     1045.52     30.28 o
  -1   8   2      183.96      186.40      8.21 o
   0   8   2        3.76        3.23      8.35 o
   1   8   2     3465.44     3586.93     97.95 o
   2   8   2     4231.14     4396.85    119.50 o
   3   8   2     4209.83     4360.70    138.40 o
   4   8   2       57.77       17.20      5.61 o
   5   8   2       51.39       76.73     10.97 o
   6   8   2        5.36       21.15      5.99 o
   7   8   2     1775.96     1698.26     56.01 o
   8   8   2       10.62       37.96      6.66 o
   9   8   2     1606.96     1678.66     55.93 o
  10   8   2      958.66      956.20     34.09 o
  11   8   2      351.10      336.82     16.08 o
  12   8   2      424.69      346.95     22.24 o
  13   8   2     1410.73     1460.41     61.93 o
  14   8   2      591.20      623.09     79.03 o
  15   8   2     1191.15     1158.04     83.73 o
  16   8   2       92.65       90.53     20.55 o
 -10   9   2       23.57       13.70     15.09 o
  -9   9   2       26.52       -1.13     11.23 o
  -8   9   2      625.49      573.03     54.58 o
  -7   9   2      236.91      213.22     21.47 o
  -6   9   2        0.11        7.88      7.92 o
  -5   9   2      788.75      805.03     29.90 o
  -4   9   2      284.83      241.90     13.01 o
  -3   9   2       21.22       18.79      7.63 o
  -2   9   2       76.97       67.45      8.11 o
  -1   9   2     4497.07     4749.13    129.36 o
   0   9   2     1280.26     1164.82     33.73 o
   1   9   2     4726.17     4796.68    130.43 o
   2   9   2      373.99      422.04     15.74 o
   3   9   2      632.75      581.92     21.69 o
   4   9   2      234.59      223.10     11.09 o
   5   9   2     2845.03     2747.17     88.28 o
   6   9   2      612.82      567.58     22.19 o
   7   9   2      198.01      203.00     15.07 o
   8   9   2     1087.41     1097.96     38.17 o
   9   9   2      840.51      862.51     31.16 o
  10   9   2      201.71      198.64     14.28 o
  11   9   2      627.58      586.72     50.24 o
  12   9   2      367.06      356.07     17.65 o
  13   9   2      400.00      429.66     25.22 o
  14   9   2      472.51      443.81     26.02 o
  15   9   2      125.46      132.24     18.26 o
 -10  10   2        3.04       32.40     16.89 o
  -9  10   2     1156.99      999.94    118.14 o
  -8  10   2       15.34       -3.11     10.68 o
  -7  10   2      379.53      348.22     38.23 o
  -6  10   2      314.58      355.07     27.73 o
  -5  10   2      532.30      543.82     22.60 o
  -4  10   2       29.41       30.28      8.62 o
  -3  10   2       19.48       16.23     16.67 o
  -2  10   2     2892.01     2806.16     89.72 o
  -1  10   2        3.53       -0.29      5.87 o
   0  10   2      134.84      162.82      8.22 o
   1  10   2     1661.29     1722.14     48.47 o
   2  10   2     2170.86     2006.32     65.21 o
   3  10   2      680.61      689.28     25.37 o
   4  10   2     1254.63     1003.64     34.91 o
   5  10   2        8.34       12.17      6.53 o
   6  10   2      144.24      130.72      9.21 o
   7  10   2      280.46      232.38     12.23 o
   8  10   2     1760.01     1650.03     55.31 o
   9  10   2      310.09      254.95     16.08 o
  10  10   2        0.41       -0.07      7.27 o
  11  10   2       70.95       68.15     15.04 o
  12  10   2        8.66       26.95      9.15 o
  13  10   2       18.04       18.91     13.36 o
  14  10   2       45.58       43.42     14.46 o
  15  10   2        1.09       16.32     16.03 o
  -9  11   2      108.35      103.93     22.99 o
  -8  11   2      347.63      357.91     35.65 o
  -7  11   2      101.08      122.01     15.85 o
  -6  11   2      241.12      228.84     14.98 o
  -5  11   2      492.70      477.09     21.47 o
  -4  11   2        5.51        8.12      8.76 o
  -3  11   2      437.30      390.46     17.79 o
  -2  11   2      100.87      111.71     11.43 o
  -1  11   2      700.22      671.04     25.10 o
   0  11   2      503.18      589.88     19.68 o
   1  11   2       61.68       45.36      6.72 o
   2  11   2      523.49      497.51     20.12 o
   3  11   2        7.85        8.89      6.73 o
   4  11   2        4.86        0.05      6.89 o
   5  11   2      144.36      128.50     17.21 o
   6  11   2     4203.99     3935.25    126.44 o
   7  11   2        6.98        8.83      7.08 o
   8  11   2     3083.81     3085.64    100.28 o
   9  11   2     1348.08     1132.42     40.01 o
  10  11   2      137.96      136.33     11.58 o
  11  11   2      282.77      313.49     16.66 o
  12  11   2      677.48      664.21     27.19 o
  13  11   2      420.61      461.52     22.21 o
  14  11   2      907.90      791.83     56.20 o
  15  11   2        7.28       19.87     15.58 o
  -8  12   2      746.44      583.36     87.51 o
  -7  12   2       68.77       94.04     13.89 o
  -6  12   2      606.14      594.35     26.02 o
  -5  12   2       74.76       41.72     10.81 o
  -4  12   2     1111.26     1148.15     41.15 o
  -3  12   2        3.15       11.73      9.24 o
  -2  12   2     3143.93     3301.13    105.57 o
  -1  12   2     1616.98     1553.02     52.08 o
   0  12   2      143.78      137.21     30.28 o
   1  12   2     1359.75     1238.68     43.04 o
   2  12   2     3153.47     3154.14    102.12 o
   3  12   2     2093.82     2115.71     69.89 o
   4  12   2     2625.36     2412.98     78.82 o
   5  12   2     7446.91     7441.45    236.05 o
   6  12   2      310.36      337.62     16.35 o
   7  12   2     3968.31     3730.02    120.20 o
   8  12   2      525.54      501.02     21.04 o
   9  12   2     3425.30     3395.36    110.21 o
  10  12   2       10.68       29.24     10.47 o
  11  12   2     1309.76     1288.17     45.98 o
  12  12   2      518.15      503.77     23.13 o
  13  12   2        2.01        7.21     10.95 o
  14  12   2        2.10        4.71     14.99 o
  -7  13   2      503.38      457.44     24.22 o
  -6  13   2        0.28      -11.41     11.41 o
  -5  13   2      535.98      524.15     24.03 o
  -4  13   2       26.84       35.01     11.96 o
  -3  13   2      421.82      489.17     22.29 o
  -2  13   2        0.03       11.67     11.09 o
  -1  13   2      879.05      736.87     35.64 o
   0  13   2        2.14       -3.03      9.70 o
   1  13   2      471.53      548.81     28.23 o
   2  13   2      921.21      872.80     32.52 o
   3  13   2      266.14      290.11     16.39 o
   4  13   2      175.05      157.35     11.40 o
   5  13   2       12.69       34.66      8.25 o
   6  13   2      310.34      291.91     16.98 o
   7  13   2       32.09       31.67      8.73 o
   8  13   2       79.33       75.56      9.95 o
   9  13   2      183.00      134.44     12.08 o
  10  13   2        2.15       -0.50      9.31 o
  11  13   2       48.79       61.33     11.14 o
  12  13   2       34.99       23.99     13.36 o
  13  13   2      237.49      212.71     34.27 o
  14  13   2       50.81       75.15     31.54 o
  -6  14   2        8.08       27.77     16.37 o
  -5  14   2        7.29       19.45     15.12 o
  -4  14   2      143.38      142.20     18.40 o
  -3  14   2       72.21       83.23     15.48 o
  -2  14   2      230.77      235.68     19.50 o
  -1  14   2      399.33      361.36     31.54 o
   0  14   2      186.27      199.15     17.23 o
   1  14   2        6.98        8.56     10.22 o
   2  14   2       71.49       41.68     12.34 o
   3  14   2      677.92      666.09     26.77 o
   4  14   2      140.10      107.37     11.20 o
   5  14   2      429.29      412.23     19.20 o
   6  14   2      217.65      243.38     14.66 o
   7  14   2       77.64       81.46     11.65 o
   8  14   2       72.46       53.36     10.42 o
   9  14   2       69.47       90.60     11.22 o
  10  14   2       68.54       81.58     11.74 o
  11  14   2     1353.85     1427.82     50.86 o
  12  14   2      678.57      667.35     28.56 o
  13  14   2       31.18       52.50     25.50 o
  -5  15   2      116.66      157.90     21.00 o
  -4  15   2      674.70      639.98     49.73 o
  -3  15   2       28.23       37.94     15.40 o
  -2  15   2      663.70      620.02     51.77 o
  -1  15   2       47.46       43.43     18.55 o
   0  15   2      396.82      473.93     27.68 o
   1  15   2      107.20      147.73     20.93 o
   2  15   2      657.82      596.44     35.12 o
   3  15   2       43.88       57.49     12.68 o
   4  15   2      561.89      661.06     26.98 o
   5  15   2      429.95      379.71     20.46 o
   6  15   2        5.01        1.67      9.43 o
   7  15   2        9.64       -2.40      9.25 o
   8  15   2      337.61      353.94     18.49 o
   9  15   2       17.91        9.52     10.27 o
  10  15   2       42.31       53.20     11.97 o
  11  15   2       32.85       64.08     22.97 o
  12  15   2       58.37       88.17     14.23 o
  13  15   2        1.14      -12.84     15.76 o
  -3  16   2        1.07        9.10     19.39 o
  -2  16   2       39.64       52.38     16.40 o
  -1  16   2        5.91      -11.16     13.66 o
   0  16   2       43.33       60.01     14.40 o
   1  16   2       81.96       97.58     15.32 o
   2  16   2      641.36      617.45     33.12 o
   3  16   2        3.22       -1.91     12.39 o
   4  16   2       22.70       32.76     24.80 o
   5  16   2      120.27       92.78     12.48 o
   6  16   2      820.90      894.16     53.56 o
   7  16   2        2.96       18.52     10.99 o
   8  16   2       40.66       44.72     11.38 o
   9  16   2      100.17      138.54     30.00 o
  10  16   2       66.21       77.23     17.09 o
  11  16   2       56.40       38.44     14.98 o
  12  16   2        1.22       -9.17     14.04 o
  -1  17   2      439.41      371.84     26.67 o
   0  17   2       80.38      118.45     18.35 o
   1  17   2       12.09       22.65     14.59 o
   2  17   2      594.85      472.21     29.06 o
   3  17   2      213.49      303.08     31.33 o
   4  17   2       32.85       58.60     15.10 o
   5  17   2      726.40      659.59     35.07 o
   6  17   2        2.44       12.31     14.30 o
   7  17   2       67.42      117.92     25.71 o
   8  17   2       86.56       95.62     13.46 o
   9  17   2     1299.63     1359.48     60.78 o
  10  17   2      366.18      397.79     23.17 o
   1  18   2       80.71       85.80     17.23 o
   2  18   2       19.78       17.76     23.18 o
   3  18   2      178.11      193.08     20.26 o
   4  18   2       10.28        7.83     15.39 o
   5  18   2      358.78      321.96     28.80 o
   6  18   2      276.37      456.18     59.15 o
   7  18   2       25.85        8.76     12.91 o
   8  18   2      225.24      143.19     16.40 o
  -6 -18   3       45.30       58.57     18.40 o
  -5 -18   3        2.98       -4.94     16.98 o
  -4 -18   3      243.85      198.90     21.80 o
  -3 -18   3       10.52       27.92     32.59 o
  -2 -18   3       83.90       66.69     17.70 o
  -9 -17   3       42.78       40.41     15.59 o
  -8 -17   3      878.60      790.87     48.09 o
  -7 -17   3      255.00      240.63     18.11 o
  -6 -17   3      413.14      360.52     25.07 o
  -5 -17   3       72.44       63.98     16.68 o
  -4 -17   3       33.69       24.34     15.19 o
  -3 -17   3       29.72       38.08     14.56 o
  -2 -17   3      522.96      579.51     33.25 o
  -1 -17   3       92.80       54.27     16.94 o
   0 -17   3      435.77      402.60     27.73 o
   1 -17   3      237.09      278.85     24.22 o
 -10 -16   3       80.46       85.92     20.23 o
  -9 -16   3      352.44      324.22     38.50 o
  -8 -16   3       13.18       24.66     12.64 o
  -7 -16   3      236.75      286.61     17.80 o
  -6 -16   3       41.94       61.40     12.31 o
  -5 -16   3       23.35        9.38     11.21 o
  -4 -16   3        8.65       -3.88     12.56 o
  -3 -16   3       25.54       73.14     30.70 o
  -2 -16   3      101.51       82.10     15.68 o
  -1 -16   3       68.31       48.02     14.72 o
   0 -16   3        5.44       22.06     14.26 o
   1 -16   3       76.61       91.58     16.66 o
   2 -16   3       75.10       39.91     15.64 o
   3 -16   3      278.36      296.26     23.99 o
 -11 -15   3      124.10      114.27     18.47 o
 -10 -15   3      217.94      243.18     20.92 o
  -9 -15   3       23.96       26.42     13.93 o
  -8 -15   3        3.89        4.85     10.60 o
  -7 -15   3      399.36      479.53     62.89 o
  -6 -15   3       89.15       84.46     12.11 o
  -5 -15   3     1038.72     1031.17     38.55 o
  -4 -15   3      460.17      433.19     23.03 o
  -3 -15   3      546.64      561.04     29.73 o
  -2 -15   3       54.45       51.05     13.77 o
  -1 -15   3      420.42      382.32     28.31 o
   0 -15   3       51.77       85.42     20.09 o
   1 -15   3      235.28      240.54     20.00 o
   2 -15   3     1705.38     1663.88     71.65 o
   3 -15   3       11.84       34.99     15.34 o
   4 -15   3      473.28      517.70     31.80 o
   5 -15   3       20.41       14.02     17.91 o
 -12 -14   3       54.99       75.38     22.55 o
 -11 -14   3      102.94      120.99     17.08 o
 -10 -14   3      655.36      667.97     58.38 o
  -9 -14   3      662.01      597.02     31.29 o
  -8 -14   3      774.28      780.48     31.25 o
  -7 -14   3      179.39      170.99     13.27 o
  -6 -14   3     2919.50     2772.31     91.63 o
  -5 -14   3      207.41      214.47     15.58 o
  -4 -14   3      840.54      829.06     31.76 o
  -3 -14   3       38.54       20.39      9.16 o
  -2 -14   3     2293.70     2081.92     85.39 o
  -1 -14   3      780.12      767.16     37.11 o
   0 -14   3      280.17      268.45     19.39 o
   1 -14   3        2.34        9.56     12.35 o
   2 -14   3      210.63      154.95     17.09 o
   3 -14   3       87.99      148.62     16.70 o
   4 -14   3       30.19       50.57     15.06 o
   5 -14   3      214.19      160.00     19.02 o
   6 -14   3      101.46       87.96     20.80 o
 -13 -13   3       16.26       13.70     15.22 o
 -12 -13   3      207.08      266.09     21.67 o
 -11 -13   3       21.20       11.35     13.21 o
 -10 -13   3        4.94        1.36     24.24 o
  -9 -13   3      250.93      242.74     22.62 o
  -8 -13   3        4.62       13.62      9.66 o
  -7 -13   3      608.25      581.26     24.21 o
  -6 -13   3      745.38      809.68     30.92 o
  -5 -13   3      356.48      369.03     17.93 o
  -4 -13   3       49.43       41.63      9.02 o
  -3 -13   3      221.09      282.66     17.02 o
  -2 -13   3       91.65       81.71      9.96 o
  -1 -13   3       66.45       56.81     15.38 o
   0 -13   3      129.72      151.49     15.16 o
   1 -13   3        0.77       -4.86     14.89 o
   2 -13   3      215.23      154.20     15.84 o
   3 -13   3       82.46      100.22     11.75 o
   4 -13   3        0.95        0.47      9.86 o
   5 -13   3      152.35      177.63     14.23 o
   6 -13   3      132.80      155.65     14.78 o
   7 -13   3       34.71       41.28     13.67 o
 -13 -12   3        1.45       15.22     14.68 o
 -12 -12   3       48.95       29.70     13.78 o
 -11 -12   3      531.20      484.23     27.60 o
 -10 -12   3      404.07      422.75     24.99 o
  -9 -12   3       47.25       66.76     14.54 o
  -8 -12   3      257.52      202.93     13.53 o
  -7 -12   3       55.23       42.01      9.63 o
  -6 -12   3      263.64      261.15     14.35 o
  -5 -12   3      253.96      280.94     14.64 o
  -4 -12   3      359.01      267.22     17.05 o
  -3 -12   3       52.26       32.06      7.91 o
  -2 -12   3      174.53      180.33     23.13 o
  -1 -12   3     3427.67     3202.38    103.92 o
   0 -12   3        9.66       -1.03     13.56 o
   1 -12   3      118.92      145.33     14.95 o
   2 -12   3       32.20       27.21      8.67 o
   3 -12   3      990.38      951.74     34.60 o
   4 -12   3     1051.34     1083.87     38.71 o
   5 -12   3      413.31      454.86     20.98 o
   6 -12   3       47.55       32.87     11.17 o
   7 -12   3     1002.34     1077.32     55.13 o
   8 -12   3      132.38      122.25     15.12 o
 -14 -11   3       18.92       34.63     20.86 o
 -13 -11   3      743.74      724.40     78.11 o
 -12 -11   3      120.04      105.07     15.40 o
 -11 -11   3     1707.52     1646.73     69.68 o
 -10 -11   3      196.74      240.44     21.21 o
  -9 -11   3      894.39      921.91     41.43 o
  -8 -11   3      544.18      447.44     32.25 o
  -7 -11   3      297.51      277.53     14.59 o
  -6 -11   3      326.76      291.41     14.54 o
  -5 -11   3      121.38      110.12      9.70 o
  -4 -11   3      890.63      761.03     28.34 o
  -3 -11   3      802.84      822.68     30.06 o
  -2 -11   3     2068.17     2006.94     66.49 o
  -1 -11   3      475.93      462.83     20.08 o
   0 -11   3      362.40      374.34     22.11 o
   1 -11   3      850.69      744.69     27.29 o
   2 -11   3     1234.88     1385.64     46.74 o
   3 -11   3     1639.13     1695.18     59.81 o
   4 -11   3       10.56       12.86      8.89 o
   5 -11   3       76.53       84.37     10.20 o
   6 -11   3       76.21       66.88     10.94 o
   7 -11   3      244.43      271.76     16.41 o
   8 -11   3       66.50       58.07     12.38 o
   9 -11   3      139.15      158.73     16.34 o
 -14 -10   3      117.04      120.67     24.09 o
 -13 -10   3      357.46      411.44     25.77 o
 -12 -10   3       23.54       18.84     12.43 o
 -11 -10   3       62.22       66.89     13.31 o
 -10 -10   3      540.67      532.76     28.52 o
  -9 -10   3     1112.95      965.32     73.97 o
  -8 -10   3       14.76        6.33      7.63 o
  -7 -10   3       61.82       45.46      8.11 o
  -6 -10   3     1398.68     1342.48     45.77 o
  -5 -10   3       25.21       21.97      7.27 o
  -4 -10   3        0.38        9.58      7.05 o
  -3 -10   3      631.82      546.20     19.71 o
  -2 -10   3      291.30      277.24     10.91 o
  -1 -10   3      264.90      297.87     11.37 o
   0 -10   3        9.66       38.06      5.84 o
   1 -10   3      374.62      381.96     13.83 o
   2 -10   3     3993.44     3979.93    125.45 o
   3 -10   3      969.71     1025.58     41.50 o
   4 -10   3     1099.65     1166.69     40.40 o
   5 -10   3       31.51       35.92      8.70 o
   6 -10   3       61.50       62.49      9.68 o
   7 -10   3       14.68        8.94      9.97 o
   8 -10   3       65.34       58.41     11.24 o
   9 -10   3      478.96      538.59     28.56 o
  10 -10   3      221.63      259.70     21.18 o
 -14  -9   3      188.96      182.41     20.06 o
 -13  -9   3      312.27      312.97     24.52 o
 -12  -9   3       42.14       46.90     12.83 o
 -11  -9   3      304.19      322.87     41.94 o
 -10  -9   3      447.65      419.28     23.36 o
  -9  -9   3      417.84      307.73     18.74 o
  -8  -9   3     1228.86     1199.18     45.12 o
  -7  -9   3      192.90      242.84     12.79 o
  -6  -9   3      268.30      199.27     14.75 o
  -5  -9   3      533.65      499.97     23.36 o
  -4  -9   3     2385.94     2415.93     67.13 o
  -3  -9   3      376.42      382.44     19.81 o
  -2  -9   3     8674.49     9087.67    245.67 o
  -1  -9   3     2064.42     2073.23     57.80 o
   0  -9   3      130.69      137.33      7.26 o
   1  -9   3      660.73      572.25     18.39 o
   2  -9   3     2438.05     2769.30     76.86 o
   3  -9   3     5181.39     5231.74    286.45 o
   4  -9   3     2070.24     2045.84     66.67 o
   5  -9   3     4763.78     5084.55    159.92 o
   6  -9   3      382.02      441.38     33.43 o
   7  -9   3       14.37        6.42     10.83 o
   8  -9   3       96.19      110.31     14.80 o
   9  -9   3        5.91       20.41     14.35 o
  10  -9   3      267.23      311.35     18.62 o
  11  -9   3      422.64      456.62     24.10 o
 -14  -8   3      243.69      225.51     23.74 o
 -13  -8   3       37.57       55.30     14.41 o
 -12  -8   3      747.28      844.78     40.23 o
 -11  -8   3     1617.58     1679.33     69.65 o
 -10  -8   3     1232.51     1155.40     49.93 o
  -9  -8   3       39.88       47.13     10.40 o
  -8  -8   3      784.22      793.46     24.71 o
  -7  -8   3     6651.10     7052.99    191.53 o
  -6  -8   3     3867.45     4098.43    130.74 o
  -5  -8   3     1514.59     1244.85     37.94 o
  -4  -8   3        3.03        3.84      4.40 o
  -3  -8   3     2102.11     2084.85     57.74 o
  -2  -8   3     1688.90     1570.91     44.17 o
  -1  -8   3      167.60      139.99      6.74 o
   0  -8   3       16.19       16.91      5.62 o
   1  -8   3      917.50      742.70     22.39 o
   2  -8   3      163.86      143.36      7.46 o
   3  -8   3       29.96       54.19      8.82 o
   4  -8   3      158.69      209.20     11.40 o
   5  -8   3        0.80        9.93     17.00 o
   6  -8   3      309.13      392.68     21.79 o
   7  -8   3       51.36       53.31     15.21 o
   8  -8   3        0.86        7.34      9.08 o
   9  -8   3      427.68      512.06     29.45 o
  10  -8   3      488.63      563.67     32.45 o
  11  -8   3      229.76      215.59     26.62 o
  12  -8   3        0.75       -0.01     14.37 o
 -15  -7   3       63.01       67.35     18.36 o
 -14  -7   3       80.70       98.50     16.84 o
 -13  -7   3      697.92      657.38     33.47 o
 -12  -7   3      128.53      119.61     14.28 o
 -11  -7   3      254.53      334.68     42.08 o
 -10  -7   3      619.95      527.90     21.18 o
  -9  -7   3      272.10      254.13     20.37 o
  -8  -7   3        8.37       18.06      5.73 o
  -7  -7   3        7.33        7.56      5.58 o
  -6  -7   3      245.10      257.97     10.11 o
  -5  -7   3     1046.95     1183.33     33.93 o
  -4  -7   3      112.62       68.04      7.02 o
  -3  -7   3      166.24      281.06     10.08 o
  -2  -7   3      451.86      639.00     19.22 o
  -1  -7   3     3690.08     3674.71    100.17 o
   0  -7   3     2596.91     2815.10     77.23 o
   1  -7   3     1513.38     1450.53     40.54 o
   2  -7   3       75.99       65.09      5.28 o
   3  -7   3     2168.40     2126.20     68.11 o
   4  -7   3      434.63      356.30     15.29 o
   5  -7   3     3771.64     3767.18    118.88 o
   6  -7   3     1460.30     1439.28     48.07 o
   7  -7   3     2518.56     2493.65     80.70 o
   8  -7   3      958.29      927.77     33.68 o
   9  -7   3      842.58      843.89     31.79 o
  10  -7   3     1202.17     1203.76     43.12 o
  11  -7   3      562.30      492.23     23.43 o
  12  -7   3     1286.50     1314.85     83.59 o
 -15  -6   3       76.99      107.72     18.89 o
 -14  -6   3        3.48        8.60     14.87 o
 -13  -6   3      225.60      247.67     19.21 o
 -12  -6   3       45.58       41.34     10.21 o
 -11  -6   3     2588.14     2605.09     83.92 o
 -10  -6   3      367.35      444.92     27.32 o
  -9  -6   3        3.52        3.53     11.20 o
  -8  -6   3     4746.10     5062.12    138.04 o
  -7  -6   3     7728.07     7786.17    210.90 o
  -6  -6   3     2302.75     2296.88     63.62 o
  -5  -6   3      845.63      631.83     19.13 o
  -4  -6   3    21135.46    23131.65    621.49 o
  -3  -6   3     2492.98     2091.31     57.72 o
  -2  -6   3     4512.08     4034.06    109.66 o
  -1  -6   3      398.78      406.26     12.94 o
   0  -6   3    13896.82    14483.98    389.32 o
   1  -6   3      554.86      556.47     16.97 o
   2  -6   3     3860.15     3303.36     90.38 o
   3  -6   3      551.95      656.51     21.03 o
   4  -6   3      146.93       71.03      8.99 o
   5  -6   3        1.54       -2.28      5.92 o
   6  -6   3     3252.57     3364.42    106.56 o
   7  -6   3       81.40       79.74      8.78 o
   8  -6   3     2726.84     2698.16     86.99 o
   9  -6   3      301.59      332.26     26.59 o
  10  -6   3     1129.23     1183.58     42.05 o
  11  -6   3      149.05      160.00     13.74 o
  12  -6   3      493.99      491.47     23.94 o
  13  -6   3        7.35       -5.16     18.44 o
 -14  -5   3     1300.58     1268.72     66.31 o
 -13  -5   3        1.74       -7.07     10.61 o
 -12  -5   3      398.12      416.46     22.36 o
 -11  -5   3       69.01       68.21      9.12 o
 -10  -5   3     1637.01     1488.01     49.15 o
  -9  -5   3      122.07      131.73      9.22 o
  -8  -5   3     6714.07     6793.91    184.60 o
  -7  -5   3      146.06      109.11      6.34 o
  -6  -5   3     5511.45     6097.85    165.38 o
  -5  -5   3      627.55      490.96     18.17 o
  -4  -5   3     1007.69     1128.90     31.92 o
  -3  -5   3      965.92      954.01     27.15 o
  -2  -5   3     5153.95     5828.01    157.33 o
  -1  -5   3    10462.84    10223.85    275.41 o
   0  -5   3       32.74       22.63      3.31 o
   1  -5   3     4360.40     4844.96    131.23 o
   2  -5   3      747.87      844.16     24.35 o
   3  -5   3      595.62      686.93     21.09 o
   4  -5   3      474.04      499.69     22.90 o
   5  -5   3     1950.00     1674.00     54.22 o
   6  -5   3     1070.36      963.59     33.02 o
   7  -5   3        2.72       -1.48      6.65 o
   8  -5   3     2536.79     2419.45     78.16 o
   9  -5   3      196.87      190.28     11.99 o
  10  -5   3       38.33       17.54      9.05 o
  11  -5   3       33.04       36.71     10.43 o
  12  -5   3      193.16      202.35     15.06 o
  13  -5   3       41.03       45.34     13.10 o
 -15  -4   3      247.00      244.13     22.70 o
 -14  -4   3       44.40       66.17     22.90 o
 -13  -4   3        0.84        2.80     12.05 o
 -12  -4   3      353.67      340.94     22.04 o
 -11  -4   3      142.20      114.64     10.24 o
 -10  -4   3       42.00       69.05      8.46 o
  -9  -4   3      298.11      243.68     12.29 o
  -8  -4   3       80.70       64.35      6.01 o
  -7  -4   3     1236.14     1173.74     56.70 o
  -6  -4   3     3151.04     3350.57     91.78 o
  -5  -4   3     1748.79     1495.37     41.65 o
  -4  -4   3      456.74      512.46     15.54 o
  -3  -4   3     5802.75     6238.45    168.42 o
  -2  -4   3     1473.39     1628.98     44.86 o
  -1  -4   3      309.23      577.22     16.92 o
   0  -4   3        1.72        4.37      2.88 o
   1  -4   3      151.20       89.79      4.73 o
   2  -4   3        4.02       25.88      3.22 o
   3  -4   3    15286.24    16695.29    448.84 o
   4  -4   3      122.24       73.55      6.00 o
   5  -4   3      119.87       68.86      4.55 o
   6  -4   3     3478.19     3692.51    126.56 o
   7  -4   3     1074.87     1080.22     40.21 o
   8  -4   3        2.26        1.11      7.05 o
   9  -4   3     1522.37     1577.30     52.66 o
  10  -4   3      958.42      836.24     30.86 o
  11  -4   3     1451.58     1445.73     49.61 o
  12  -4   3       63.05       56.85     13.91 o
  13  -4   3      483.24      488.66     37.25 o
  14  -4   3       41.09       57.28     16.38 o
 -15  -3   3        4.66      -15.61     15.61 o
 -14  -3   3      214.03      195.64     40.39 o
 -13  -3   3      866.69      913.48     34.87 o
 -12  -3   3       32.07       22.21      9.34 o
 -11  -3   3      364.41      380.98     17.34 o
 -10  -3   3       29.72       31.62      7.72 o
  -9  -3   3        6.36        9.01      6.59 o
  -8  -3   3     2641.21     2511.47     69.34 o
  -7  -3   3     6866.18     6694.40    181.23 o
  -6  -3   3     2609.36     2779.09     76.13 o
  -5  -3   3     6752.66     7082.90    191.40 o
  -4  -3   3     2658.92     2636.35     72.30 o
  -3  -3   3     9677.96    10004.18    269.23 o
  -2  -3   3    21521.26    23998.54    644.14 o
  -1  -3   3   139520.69   135738.50   4009.41 o
   0  -3   3    20310.48    23358.20    626.75 o
   1  -3   3     3856.19     3836.54    103.82 o
   2  -3   3      658.85      279.12      9.28 o
   3  -3   3    14959.48    15642.55    420.23 o
   4  -3   3      780.52      604.70     17.81 o
   5  -3   3      772.56      679.78     20.07 o
   6  -3   3      666.13      635.69     19.24 o
   7  -3   3     2586.55     2550.00     70.56 o
   8  -3   3      244.99      264.87     12.69 o
   9  -3   3       13.03       33.28      7.27 o
  10  -3   3        6.24        9.67      7.65 o
  11  -3   3      614.46      616.84     24.59 o
  12  -3   3     1335.43     1367.98     47.69 o
  13  -3   3      164.67      166.97     14.45 o
  14  -3   3       25.68        3.05     14.09 o
 -15  -2   3      612.74      551.34     32.04 o
 -14  -2   3      133.27      160.37     21.43 o
 -13  -2   3      781.15      745.48     35.71 o
 -12  -2   3       98.42      110.79     13.60 o
 -11  -2   3      870.01      928.47     41.01 o
 -10  -2   3      230.20      201.13     11.82 o
  -9  -2   3      268.43      302.64     16.56 o
  -8  -2   3      964.23     1006.76     40.20 o
  -7  -2   3       77.44      124.67      8.33 o
  -6  -2   3       10.96       27.12      4.02 o
  -5  -2   3     1426.61     1207.36     33.92 o
  -4  -2   3      268.32      283.47     11.88 o
  -3  -2   3     2451.38     3228.81     87.61 o
  -2  -2   3      252.89      238.61      7.93 o
  -1  -2   3     6355.15     5445.45    146.85 o
   0  -2   3     1589.40     1057.43     29.22 o
   1  -2   3        7.56      104.25     15.61 o
   2  -2   3     1080.89     1964.62     53.79 o
   3  -2   3     1446.16     1690.28     46.31 o
   4  -2   3     4526.71     4275.34    134.49 o
   5  -2   3      429.18      395.89     12.58 o
   6  -2   3        6.51       20.96      3.98 o
   7  -2   3        0.01        6.43      4.34 o
   8  -2   3     1590.43     1719.74     48.46 o
   9  -2   3      970.65     1049.47     36.00 o
  10  -2   3       63.26       65.53      8.62 o
  11  -2   3      176.19      150.07     17.92 o
  12  -2   3     2657.40     2534.51     97.79 o
  13  -2   3        1.39       -0.99     10.17 o
  14  -2   3      510.58      545.67     29.77 o
 -14  -1   3       91.11       78.93     16.34 o
 -13  -1   3       47.91       42.85     14.05 o
 -12  -1   3      552.77      510.48     39.13 o
 -11  -1   3       40.82       35.44     12.64 o
 -10  -1   3      562.24      548.20     23.31 o
  -9  -1   3      182.52      233.02     12.08 o
  -8  -1   3      741.13      742.45     22.67 o
  -7  -1   3     1538.10     1603.51     45.23 o
  -6  -1   3     3889.33     3365.53     92.25 o
  -5  -1   3     8745.69     8826.14    237.97 o
  -4  -1   3     4764.11     4891.42    132.37 o
  -3  -1   3     3388.54     2944.05     91.48 o
  -2  -1   3     2700.16     2724.08     84.67 o
  -1  -1   3     2590.25     3811.74    102.94 o
   0  -1   3    12484.38    11616.59    312.22 o
   1  -1   3    13033.31    10588.45    284.11 o
   2  -1   3     3447.44     3762.75    101.61 o
   3  -1   3     2120.70     2303.37     62.70 o
   4  -1   3     1641.84     2538.37     69.37 o
   5  -1   3     2836.46     3192.03     86.98 o
   6  -1   3     5997.65     5585.35    151.40 o
   7  -1   3      382.02      498.44     15.84 o
   8  -1   3      175.26      142.18      7.35 o
   9  -1   3      277.43      292.46     11.44 o
  10  -1   3       25.58       56.44     19.89 o
  11  -1   3       33.15       54.96      8.68 o
  12  -1   3     1767.58     1805.65     60.15 o
  13  -1   3      495.82      434.21     20.65 o
  14  -1   3       58.66       59.48     12.88 o
  15  -1   3      355.82      415.58     38.78 o
 -14   0   3     1060.78     1129.74     81.56 o
 -13   0   3       11.61        2.66     13.12 o
 -12   0   3      261.31      279.41     19.42 o
 -11   0   3      246.33      197.39     15.30 o
 -10   0   3      714.36      664.39     25.36 o
  -9   0   3      161.23      151.21      8.69 o
  -8   0   3     2685.34     2633.56     73.04 o
  -7   0   3     1985.97     1973.75     64.31 o
  -6   0   3     3936.34     4339.42    118.27 o
  -5   0   3      692.17      785.12     26.59 o
  -4   0   3      223.16      131.87      7.71 o
  -3   0   3     2148.50     2061.73     56.28 o
  -2   0   3       11.65       12.13      4.06 o
  -1   0   3     1142.03     2072.48     50.74 o
   0   0   3      138.77      551.00     15.48 o
   1   0   3     8597.76     5227.92    124.89 o
   2   0   3      837.70     1505.59     36.43 o
   3   0   3    14158.92    13389.47    358.57 o
   4   0   3    16100.57    16690.82    511.04 o
   5   0   3     6587.48     8044.20    216.73 o
   6   0   3      838.67     1023.52     29.09 o
   7   0   3        6.64        5.43      4.02 o
   8   0   3     1306.24     1221.70     35.07 o
   9   0   3     1496.89     1349.24     38.75 o
  10   0   3     1476.28     1495.71     43.06 o
  11   0   3        2.52        1.94      7.23 o
  12   0   3       19.87       31.00      8.68 o
  13   0   3      145.32      164.14     13.73 o
  14   0   3       70.10       68.43     12.67 o
  15   0   3        3.31       13.07     21.50 o
 -14   1   3      344.40      398.11     26.36 o
 -13   1   3      686.64      690.06     34.77 o
 -12   1   3      379.09      427.75     50.58 o
 -11   1   3      445.59      475.76     25.33 o
 -10   1   3       28.21       27.41     10.47 o
  -9   1   3      782.85      801.46     24.76 o
  -8   1   3     2217.63     2102.64     58.87 o
  -7   1   3     3324.33     3262.39     89.48 o
  -6   1   3     4477.60     5075.46    137.84 o
  -5   1   3     1630.90     1253.72     35.21 o
  -4   1   3     1100.29     1036.17     29.33 o
  -3   1   3       92.81      169.27      6.35 o
  -2   1   3        6.85       47.56      7.18 o
  -1   1   3      833.01      623.54     26.59 o
   0   1   3     1038.21     1167.12     32.21 o
   1   1   3      875.77      160.54      4.61 o
   2   1   3     9649.61    10031.74    269.92 o
   3   1   3      914.38     1449.61     39.61 o
   4   1   3      804.40      901.35     25.44 o
   5   1   3     2221.45     2449.05     66.82 o
   6   1   3        1.27        2.83      3.25 o
   7   1   3      252.15      211.07      8.24 o
   8   1   3     2376.89     2623.23     72.35 o
   9   1   3     3936.71     3855.22    105.60 o
  10   1   3      560.61      596.35     19.50 o
  11   1   3     1172.88     1183.84     35.15 o
  12   1   3      256.86      326.73     15.92 o
  13   1   3      235.99      226.48     14.22 o
  14   1   3        2.58       -2.54     12.75 o
 -14   2   3       51.92       65.54     17.04 o
 -13   2   3       31.25       16.41     14.42 o
 -12   2   3       11.44       -9.86     11.79 o
 -11   2   3       15.96       24.58     11.98 o
 -10   2   3      151.45      166.27     38.57 o
  -9   2   3       16.50        5.90      7.45 o
  -8   2   3        2.10        6.59      5.67 o
  -7   2   3     1166.34     1272.45     36.48 o
  -6   2   3     1993.08     1975.25     55.15 o
  -5   2   3       65.37      145.74      6.63 o
  -4   2   3      813.29     1011.16     28.77 o
  -3   2   3     2430.71     2909.87     79.35 o
  -2   2   3      762.99      635.99     18.36 o
  -1   2   3    38862.83    43095.73   1156.72 o
   0   2   3      393.33      141.43      5.54 o
   1   2   3       77.27       11.47      2.04 o
   2   2   3       42.04       39.78      2.57 o
   3   2   3      543.09     1022.59     28.33 o
   4   2   3    13630.02    14532.27    390.34 o
   5   2   3      404.40      610.58     17.76 o
   6   2   3    20802.13    22069.91    690.16 o
   7   2   3     3560.65     4018.24    109.36 o
   8   2   3    15459.88    16181.12    435.90 o
   9   2   3      777.43      701.72     21.59 o
  10   2   3     1184.59     1067.12     31.49 o
  11   2   3      351.95      379.76     14.11 o
  12   2   3     3534.54     3207.71    102.37 o
  13   2   3      213.16      182.80     13.81 o
  14   2   3       81.15      106.22     16.85 o
 -13   3   3      190.06      191.35     19.54 o
 -12   3   3      232.33      249.10     20.06 o
 -11   3   3     1256.27     1188.00     82.82 o
 -10   3   3     1336.55     1239.84     51.91 o
  -9   3   3      158.04      197.28     12.31 o
  -8   3   3      150.90      159.06     18.47 o
  -7   3   3     4682.29     4706.79    128.84 o
  -6   3   3     9955.45    10543.63    285.06 o
  -5   3   3     6679.12     7325.77    198.31 o
  -4   3   3     5449.88     5437.37    147.52 o
  -3   3   3     3439.64     3504.71     95.48 o
  -2   3   3     1051.79     1102.47     31.00 o
  -1   3   3     2165.63     2663.56     72.59 o
   0   3   3    85031.88    90065.22   2403.94 o
   1   3   3    30436.38    32247.22    865.42 o
   2   3   3     2046.67     2576.85     69.81 o
   3   3   3      312.57      393.17     11.76 o
   4   3   3     2928.96     3293.58    143.19 o
   5   3   3     4916.93     6658.53    179.61 o
   6   3   3     4092.37     3949.71    107.28 o
   7   3   3     2067.15     2042.16     65.81 o
   8   3   3     6041.18     6383.78    172.85 o
   9   3   3     3621.54     3558.48     97.58 o
  10   3   3      748.02      718.44     22.38 o
  11   3   3      388.80      362.97     13.81 o
  12   3   3      267.48      270.24     12.55 o
  13   3   3      148.66      150.76     10.60 o
  14   3   3       49.35       78.62     12.10 o
  16   3   3      125.49      101.72     27.68 o
 -13   4   3       35.52       51.50     15.63 o
 -12   4   3       32.54       46.37     14.26 o
 -11   4   3       51.61       72.32     13.91 o
 -10   4   3      905.21      927.73     41.18 o
  -9   4   3       52.26       47.95      9.36 o
  -8   4   3      188.85      210.58     12.22 o
  -7   4   3      975.42     1095.01     46.46 o
  -6   4   3      479.49      531.32     17.47 o
  -5   4   3      392.58      507.85     16.39 o
  -4   4   3      533.95      430.69     25.04 o
  -3   4   3      930.01     1014.69     29.07 o
  -2   4   3     3279.18     3492.97     95.17 o
  -1   4   3       29.56        4.04      3.01 o
   0   4   3       44.25       49.10      3.77 o
   1   4   3    17100.61    19722.25    529.48 o
   2   4   3      559.68      911.28     25.71 o
   3   4   3        0.61       13.97      2.87 o
   4   4   3      547.08      533.86     15.65 o
   5   4   3      769.24      936.31     26.47 o
   6   4   3      726.42      536.36     16.20 o
   7   4   3      357.56      392.55     14.79 o
   8   4   3      666.97      692.84     21.04 o
   9   4   3       63.43       65.19      5.86 o
  10   4   3       49.64       29.49      5.77 o
  11   4   3     3873.71     3966.52    109.00 o
  12   4   3     4295.13     4204.35    115.80 o
  13   4   3      632.32      578.63     28.81 o
  14   4   3      101.37      114.24     20.44 o
  15   4   3      997.41      890.59     59.29 o
 -12   5   3       50.25       37.22     20.51 o
 -11   5   3        1.24       -7.78     13.31 o
 -10   5   3      335.70      390.04     23.48 o
  -9   5   3      222.07      283.75     15.61 o
  -8   5   3      193.57      159.16     11.16 o
  -7   5   3       35.31       80.29     14.72 o
  -6   5   3      567.39      581.55     22.36 o
  -5   5   3      929.97     1003.67     29.64 o
  -4   5   3     5144.06     5258.11    143.15 o
  -3   5   3        9.61       87.21      5.32 o
  -2   5   3      151.20       92.72      5.20 o
  -1   5   3     1204.58     1371.01     38.33 o
   0   5   3     5445.16     6133.76    165.64 o
   1   5   3     6923.56     7010.99    189.02 o
   2   5   3      692.93      580.15     17.02 o
   3   5   3    11827.75    11846.33    318.77 o
   4   5   3     2465.79     2167.74     59.45 o
   5   5   3     9266.96     9325.46    250.89 o
   6   5   3      672.38      618.66     18.47 o
   7   5   3      205.68      224.38      8.69 o
   8   5   3       35.84       38.46      5.02 o
   9   5   3     3890.35     3772.95    102.88 o
  10   5   3       22.62       27.15      6.81 o
  11   5   3     1209.61     1239.59     42.48 o
  12   5   3      799.56      765.59     28.53 o
  13   5   3      251.84      206.49     11.85 o
  14   5   3       93.79       78.05     12.27 o
 -12   6   3       29.88       94.10     44.89 o
 -11   6   3      946.63     1112.12     50.12 o
 -10   6   3       34.39       23.06     23.39 o
  -9   6   3     2235.28     2350.09    107.81 o
  -8   6   3       45.17       37.21      8.92 o
  -7   6   3     1327.21     1158.54     40.16 o
  -6   6   3      539.19      474.69     29.61 o
  -5   6   3     2553.02     2469.56     79.03 o
  -4   6   3      896.41      746.78     31.67 o
  -3   6   3     4196.18     4900.76    133.24 o
  -2   6   3      745.53     1030.52     29.57 o
  -1   6   3     4678.44     4693.32    127.30 o
   0   6   3    11135.59    12561.26    337.94 o
   1   6   3     9197.86     9993.71    269.25 o
   2   6   3     2484.07     2433.06     66.37 o
   3   6   3    10144.31    11426.26    307.29 o
   4   6   3     1972.61     1952.06     53.74 o
   5   6   3      431.37      447.71     13.94 o
   6   6   3       12.38       26.80      4.12 o
   7   6   3      548.14      492.08     15.64 o
   8   6   3      258.63      296.58     12.55 o
   9   6   3      159.83      135.18      7.56 o
  10   6   3      618.28      702.03     22.16 o
  11   6   3      311.19      276.72     13.08 o
  12   6   3      474.77      480.87     17.57 o
  13   6   3      108.44      146.06     11.67 o
  14   6   3       12.33        2.69     11.24 o
  15   6   3      136.68      135.77     18.11 o
 -11   7   3      486.91      545.14     30.83 o
 -10   7   3        3.60       13.39     13.76 o
  -9   7   3       70.48       82.12     14.10 o
  -8   7   3      100.07      118.48     15.44 o
  -7   7   3       52.50       38.63      8.43 o
  -6   7   3       10.60       13.28      7.32 o
  -5   7   3        2.63        8.03      7.06 o
  -4   7   3      114.93      145.41     12.45 o
  -3   7   3       95.07       74.74      6.01 o
  -2   7   3      314.91      265.14     10.13 o
  -1   7   3      247.82      314.66     11.06 o
   0   7   3      125.65      123.41      7.58 o
   1   7   3     1471.35     1712.21     47.59 o
   2   7   3       45.06       75.43      4.93 o
   3   7   3     3545.87     3611.94     98.20 o
   4   7   3     3979.60     3862.77    104.93 o
   5   7   3     1838.54     2086.90     57.51 o
   6   7   3     1557.93     1681.32     46.97 o
   7   7   3      196.73      204.97      8.39 o
   8   7   3     2526.23     2562.67     74.62 o
   9   7   3       12.19       12.94      6.42 o
  10   7   3       15.36       19.68      6.88 o
  11   7   3       38.54       30.38      8.30 o
  12   7   3     3138.31     3037.74     98.94 o
  13   7   3      646.46      576.36     23.59 o
  14   7   3      269.27      293.28     21.27 o
  15   7   3       32.40        1.47     22.20 o
  16   7   3      116.79      137.82     31.75 o
 -11   8   3        3.41       18.68     15.10 o
 -10   8   3      479.86      452.70     26.72 o
  -9   8   3      123.59      129.93     15.77 o
  -8   8   3       41.96       57.87     10.40 o
  -7   8   3       64.76       59.54      9.49 o
  -6   8   3      253.37      203.60     51.47 o
  -5   8   3      236.39      239.05     13.10 o
  -4   8   3      472.64      518.71     48.18 o
  -3   8   3      257.40      293.44     13.65 o
  -2   8   3      406.21      420.09     14.49 o
  -1   8   3      211.94      238.53     14.36 o
   0   8   3     6783.70     7174.64    194.22 o
   1   8   3        4.72       -0.52      5.74 o
   2   8   3      609.09      531.36     16.73 o
   3   8   3     1858.14     1763.60     48.98 o
   4   8   3     2014.72     1687.98     55.28 o
   5   8   3     1290.76     1227.28     41.21 o
   6   8   3      609.05      478.89     19.25 o
   7   8   3       51.63       44.77     10.39 o
   8   8   3     2535.58     2257.19     73.62 o
   9   8   3      553.74      557.14     21.64 o
  10   8   3      440.96      454.69     18.76 o
  11   8   3      368.76      303.91     15.04 o
  12   8   3     1715.43     1718.16     58.05 o
  13   8   3        2.36       -2.70      8.69 o
  14   8   3       10.09       -6.66     14.03 o
  15   8   3      270.86      320.73     23.76 o
  16   8   3        5.09       11.80     25.85 o
 -10   9   3     1010.56      895.29     50.44 o
  -9   9   3      124.20      161.55     25.71 o
  -8   9   3      345.40      405.15     51.93 o
  -7   9   3      348.62      219.75     29.90 o
  -6   9   3      105.28       80.85     10.02 o
  -5   9   3       28.44       13.39      7.99 o
  -4   9   3       67.41       56.81      8.44 o
  -3   9   3      290.29      337.62     17.48 o
  -2   9   3      991.83      919.28     32.10 o
  -1   9   3     3065.65     3460.55     94.96 o
   0   9   3      303.81      292.76     11.01 o
   1   9   3      150.59      217.66      9.88 o
   2   9   3     1101.95     1143.97     32.92 o
   3   9   3      199.52      171.58      7.58 o
   4   9   3     2008.07     2084.48    152.50 o
   5   9   3        8.36        4.03      8.70 o
   6   9   3     1698.26     1466.09     48.91 o
   7   9   3        8.37       11.01      7.04 o
   8   9   3        1.39        7.04      6.50 o
   9   9   3     1026.01      990.24     34.97 o
  10   9   3        0.01       -1.53      7.22 o
  11   9   3        0.98       -0.37      7.69 o
  12   9   3      664.07      648.40     25.97 o
  13   9   3      226.14      282.89     28.10 o
  14   9   3      332.04      298.78     22.36 o
  15   9   3      211.19      166.57     19.97 o
  -9  10   3      160.55      153.48     17.42 o
  -8  10   3       18.80       22.51     11.83 o
  -7  10   3       95.57       94.11     22.66 o
  -6  10   3        2.89        4.47      9.58 o
  -5  10   3       43.45       48.70      9.74 o
  -4  10   3      441.87      339.11     16.51 o
  -3  10   3      132.51      136.73     10.36 o
  -2  10   3       84.92       92.34      9.07 o
  -1  10   3       22.87       50.77      9.38 o
   0  10   3       39.85       47.04      6.04 o
   1  10   3      567.20      529.40     17.33 o
   2  10   3       22.53       36.77      5.62 o
   3  10   3     1598.22     1515.01     50.59 o
   4  10   3     1358.63     1336.33     45.18 o
   5  10   3     4022.27     4053.32    129.28 o
   6  10   3        1.20        0.04      6.40 o
   7  10   3     1327.02     1231.65     42.29 o
   8  10   3       93.74       74.32      8.52 o
   9  10   3     1520.16     1504.97     51.18 o
  10  10   3     1084.27      988.73     35.45 o
  11  10   3       49.49       56.40      9.19 o
  12  10   3      707.71      779.80     30.34 o
  13  10   3      470.59      397.69     19.77 o
  14  10   3      674.56      644.92     34.39 o
  15  10   3      535.52      499.48     42.71 o
  -9  11   3      559.87      659.34     37.65 o
  -8  11   3      109.89      128.32     29.76 o
  -7  11   3      615.34      498.48     63.97 o
  -6  11   3      341.60      339.43     30.77 o
  -5  11   3      944.36      991.96     36.56 o
  -4  11   3      237.18      225.26     26.11 o
  -3  11   3      419.33      379.35     17.73 o
  -2  11   3      208.21      238.80     13.29 o
  -1  11   3     1274.46     1354.71     47.04 o
   0  11   3     3099.28     3048.58     84.36 o
   1  11   3       52.56       73.08      7.22 o
   2  11   3     1922.44     1942.31     64.35 o
   3  11   3     1323.06     1306.11     44.69 o
   4  11   3       69.66       64.00      8.32 o
   5  11   3     1193.54     1163.05     40.30 o
   6  11   3     6166.10     6276.66    199.36 o
   7  11   3        9.75       19.36      8.14 o
   8  11   3     2072.01     1967.72     65.54 o
   9  11   3      510.69      430.80     20.71 o
  10  11   3     1172.93     1156.24     56.92 o
  11  11   3       94.50       93.75     10.64 o
  12  11   3     2736.89     2706.12     89.63 o
  13  11   3      241.51      229.22     15.72 o
  14  11   3       89.47      103.88     18.33 o
  15  11   3        5.20       -0.16     26.97 o
  -8  12   3      480.68      541.02     94.81 o
  -7  12   3        0.33       17.51     12.96 o
  -6  12   3      453.28      433.80     21.59 o
  -5  12   3      417.48      433.24     20.83 o
  -4  12   3      530.49      441.44     21.75 o
  -3  12   3       35.41       55.65     12.88 o
  -2  12   3     1402.96     1427.52     48.66 o
  -1  12   3      571.15      465.25     22.70 o
   0  12   3        3.83        6.70      9.41 o
   1  12   3        2.27        7.75      7.72 o
   2  12   3      886.52      817.89     29.73 o
   3  12   3      749.41      646.21     27.14 o
   4  12   3      122.21       89.08      9.17 o
   5  12   3      247.42      293.94     20.27 o
   6  12   3      423.78      368.01     16.83 o
   7  12   3      587.64      509.43     30.56 o
   8  12   3       20.46       32.53      8.08 o
   9  12   3       32.48       50.90      9.28 o
  10  12   3      508.28      442.99     20.19 o
  11  12   3      126.45      135.37     14.16 o
  12  12   3      169.32      193.56     21.38 o
  13  12   3      369.82      308.35     18.33 o
  14  12   3        4.93        1.89     16.89 o
  -7  13   3       44.89        8.78     14.10 o
  -6  13   3      296.96      386.35     21.48 o
  -5  13   3      194.96      169.53     23.82 o
  -4  13   3       58.28       43.15     12.07 o
  -3  13   3      130.08      168.94     14.25 o
  -2  13   3       33.68       24.30     14.82 o
  -1  13   3        3.50       10.83     11.39 o
   0  13   3       94.18      127.89     13.90 o
   1  13   3      455.47      502.80     26.89 o
   2  13   3      723.84      632.35     25.33 o
   3  13   3      572.75      547.40     22.66 o
   4  13   3        6.80       11.91      8.07 o
   5  13   3      205.04      199.28     17.50 o
   6  13   3      861.00      737.66     28.30 o
   7  13   3      769.56      754.48     29.17 o
   8  13   3      235.82      263.30     14.87 o
   9  13   3     2575.48     2428.26     80.60 o
  10  13   3      212.52      187.82     27.91 o
  11  13   3      398.82      490.95     27.47 o
  12  13   3      236.96      290.60     17.66 o
  13  13   3     1509.74     1532.24     56.27 o
  14  13   3       10.41        6.18     23.18 o
  -6  14   3      101.79       92.68     20.02 o
  -5  14   3      262.93      242.49     29.93 o
  -4  14   3      287.64      318.43     23.73 o
  -3  14   3     1011.98     1053.56     49.24 o
  -2  14   3      166.70      199.73     18.37 o
  -1  14   3      792.91      598.40     31.40 o
   0  14   3      128.43      176.33     16.33 o
   1  14   3      222.63      249.20     61.82 o
   2  14   3      238.79      271.67     18.83 o
   3  14   3     2359.56     2376.40     79.13 o
   4  14   3       20.93       12.35      9.15 o
   5  14   3      661.43      633.11     26.01 o
   6  14   3      515.60      484.88     21.38 o
   7  14   3       55.04       81.69     10.91 o
   8  14   3      615.29      500.59     40.50 o
   9  14   3     1227.83     1343.60     47.73 o
  10  14   3       62.97       47.82     11.27 o
  11  14   3      188.51      165.84     20.62 o
  12  14   3        8.44        9.37     11.98 o
  13  14   3       76.51       96.76     14.76 o
  -4  15   3      114.01      102.03     23.53 o
  -3  15   3      141.34      114.82     17.22 o
  -2  15   3        1.83        9.90     12.93 o
  -1  15   3       56.07      109.83     15.50 o
   0  15   3      997.98      982.18     54.79 o
   1  15   3       63.95       68.74     14.12 o
   2  15   3      244.27      250.60     18.78 o
   3  15   3       21.40       49.14     13.13 o
   4  15   3      143.91      137.30     12.83 o
   5  15   3       86.24       65.28     10.96 o
   6  15   3      383.52      353.11     18.16 o
   7  15   3        0.64        9.09      9.76 o
   8  15   3       16.29       19.44     10.42 o
   9  15   3      131.75      125.91     12.59 o
  10  15   3       80.28       83.26     12.95 o
  11  15   3       41.01       46.66     18.18 o
  12  15   3       14.72       28.82     14.47 o
  13  15   3      140.90      152.39     21.73 o
  -3  16   3        0.66      -12.54     15.30 o
  -2  16   3      396.36      421.93     27.78 o
  -1  16   3       23.39       11.01     16.72 o
   0  16   3      253.81      308.98     30.42 o
   1  16   3       10.69        1.23     12.67 o
   2  16   3        8.76        7.02     14.75 o
   3  16   3       74.42       59.27     14.45 o
   4  16   3      695.26      795.04     39.47 o
   5  16   3      253.17      190.37     16.19 o
   6  16   3      767.13      734.41     61.97 o
   7  16   3        8.79       28.08     11.13 o
   8  16   3       90.70      136.46     13.85 o
   9  16   3        2.98       -5.23     11.13 o
  10  16   3      176.03      167.50     15.30 o
  11  16   3      214.23      248.14     18.11 o
  12  16   3       10.08       18.09     18.13 o
  -1  17   3       38.98       54.79     17.64 o
   0  17   3      499.68      424.20     28.27 o
   1  17   3       82.31       84.21     16.10 o
   2  17   3      284.56      291.13     22.27 o
   3  17   3       32.13       21.39     14.20 o
   4  17   3       81.86      106.04     17.03 o
   5  17   3       56.07       66.03     24.87 o
   6  17   3       60.08       52.24     13.04 o
   7  17   3      289.91      333.00     19.81 o
   8  17   3       12.03       31.20     12.93 o
   9  17   3      466.57      401.15     21.83 o
  10  17   3       95.84      148.93     16.31 o
   1  18   3      197.98      187.30     20.43 o
   2  18   3       18.59       46.92     17.16 o
   3  18   3       30.47       16.70     16.19 o
   4  18   3       39.60       69.30     16.28 o
   5  18   3       98.69       61.18     15.98 o
   6  18   3       61.72       47.79     17.04 o
   7  18   3       54.49       54.23     17.37 o
   8  18   3       89.71      123.33     19.93 o
  -4 -18   4      312.02      319.21     25.96 o
  -8 -17   4     1145.29     1208.03    130.45 o
  -7 -17   4      158.89      170.22     17.57 o
  -6 -17   4      173.16      180.83     16.73 o
  -5 -17   4       11.82       17.28     15.20 o
  -4 -17   4        4.77        6.11     15.83 o
  -3 -17   4       27.32       38.29     15.62 o
  -2 -17   4      271.07      343.61     24.97 o
  -1 -17   4        8.09        8.44     16.19 o
   0 -17   4       19.02       27.66     16.49 o
   1 -17   4       11.07       16.53     16.04 o
 -10 -16   4      428.61      415.17     41.23 o
  -9 -16   4        0.26        1.39     24.02 o
  -8 -16   4      207.06      229.77     20.77 o
  -7 -16   4      141.67      111.51     21.51 o
  -6 -16   4      413.14      489.20     23.88 o
  -5 -16   4       11.98        9.87     11.39 o
  -4 -16   4      494.86      522.03     29.40 o
  -3 -16   4      756.10      748.86     37.71 o
  -2 -16   4      183.79      220.57     19.45 o
  -1 -16   4       27.98       33.13     14.75 o
   0 -16   4      437.85      428.13     38.42 o
   1 -16   4      149.67      214.05     21.04 o
   2 -16   4      175.69      189.04     19.82 o
   3 -16   4      430.51      382.77     27.52 o
 -11 -15   4      553.90      576.58     74.53 o
 -10 -15   4       60.33      102.21     48.40 o
  -9 -15   4      599.98      640.75     67.51 o
  -8 -15   4      149.16      127.19     16.66 o
  -7 -15   4     2289.11     2338.95     78.95 o
  -6 -15   4        2.20       32.05     22.85 o
  -5 -15   4     1524.43     1443.70     51.22 o
  -4 -15   4        0.01        6.30      9.93 o
  -3 -15   4      383.83      397.50     30.91 o
  -2 -15   4        0.50        0.07     12.25 o
  -1 -15   4      870.50      868.57     56.34 o
   0 -15   4      505.90      470.31     27.19 o
   1 -15   4       22.96       40.78     14.10 o
   2 -15   4      100.41       64.54     15.23 o
   3 -15   4       91.92       87.34     17.84 o
   4 -15   4       30.93       61.77     16.89 o
   5 -15   4       18.21       26.35     16.45 o
 -12 -14   4        1.59        9.50     19.74 o
 -11 -14   4     1031.80     1132.51     70.18 o
 -10 -14   4       18.77       19.42     13.98 o
  -9 -14   4      119.76      107.09     15.88 o
  -8 -14   4        0.70        5.92     21.64 o
  -7 -14   4      157.95      180.00     14.65 o
  -6 -14   4      108.90      133.69     12.75 o
  -5 -14   4      215.31      180.19     13.95 o
  -4 -14   4       31.67       14.84      9.51 o
  -3 -14   4       96.02      106.67     12.36 o
  -2 -14   4      381.56      389.38     66.17 o
  -1 -14   4      413.74      378.41     24.66 o
   0 -14   4        8.76       11.77     11.92 o
   1 -14   4       73.21      103.69     15.20 o
   2 -14   4      292.37      282.36     20.73 o
   3 -14   4       59.26       75.36     15.00 o
   4 -14   4        5.68        1.57     13.80 o
   5 -14   4      115.30      176.14     20.86 o
   6 -14   4      403.54      429.24     35.76 o
 -12 -13   4       60.88       84.57     19.95 o
 -11 -13   4       16.01       23.82     19.04 o
 -10 -13   4     1210.18     1289.37     56.94 o
  -9 -13   4        4.23       -0.94     11.76 o
  -8 -13   4       31.97       34.23     12.64 o
  -7 -13   4       13.49       21.66      9.85 o
  -6 -13   4      502.03      596.08     36.82 o
  -5 -13   4       77.22       98.44     21.53 o
  -4 -13   4     3351.33     3336.84    108.72 o
  -3 -13   4      111.22      112.68     10.61 o
  -2 -13   4     1839.40     1857.82     62.57 o
  -1 -13   4       47.38       53.37     12.35 o
   0 -13   4      848.17      994.12     98.42 o
   1 -13   4       95.54      136.40     18.55 o
   2 -13   4     1594.74     1640.17     69.22 o
   3 -13   4      358.86      349.49     18.09 o
   4 -13   4      142.18      124.72     12.77 o
   5 -13   4       86.64      111.68     13.46 o
   6 -13   4      783.68      799.46     32.55 o
   7 -13   4       93.76      125.30     15.09 o
 -13 -12   4      290.09      276.08     22.85 o
 -12 -12   4      411.92      414.05     26.61 o
 -11 -12   4      309.16      283.58     40.32 o
 -10 -12   4     1539.43     1519.79     65.25 o
  -9 -12   4        1.11       -9.55     10.63 o
  -8 -12   4     1766.58     1964.24     80.36 o
  -7 -12   4       34.99       50.12      9.85 o
  -6 -12   4      588.44      544.37     23.89 o
  -5 -12   4       32.18       36.08      8.77 o
  -4 -12   4        4.88       26.35      8.11 o
  -3 -12   4      976.66     1020.08     36.52 o
  -2 -12   4     3065.23     3052.69     99.10 o
  -1 -12   4     2467.45     2661.09     87.26 o
   0 -12   4      103.48       74.65     11.55 o
   1 -12   4      105.87       79.10      9.60 o
   2 -12   4      122.94      126.45     10.81 o
   3 -12   4      258.04      313.96     17.14 o
   4 -12   4      366.17      314.81     16.28 o
   5 -12   4     1277.83     1259.70     44.49 o
   6 -12   4       45.25       35.77     11.25 o
   7 -12   4       22.85       55.40     12.78 o
   8 -12   4        3.99        8.23     13.13 o
 -13 -11   4      146.18      161.03     19.64 o
 -12 -11   4      229.63      197.84     18.78 o
 -11 -11   4       65.76       63.88     13.63 o
 -10 -11   4      112.89      123.79     14.80 o
  -9 -11   4        3.69       -2.43      9.96 o
  -8 -11   4      231.07      211.08     15.99 o
  -7 -11   4      227.65      282.20     15.15 o
  -6 -11   4      918.37      985.71     35.33 o
  -5 -11   4      405.79      443.94     19.10 o
  -4 -11   4      103.96       96.06      9.33 o
  -3 -11   4      604.42      600.41     23.56 o
  -2 -11   4       80.00       74.75      8.83 o
  -1 -11   4        3.26        5.07      6.09 o
   0 -11   4        7.37       -0.03      7.83 o
   1 -11   4      306.47      311.50     23.52 o
   2 -11   4      110.06      133.30     14.38 o
   3 -11   4     3598.01     3675.92    116.86 o
   4 -11   4        3.02        6.79      8.09 o
   5 -11   4      285.85      259.46     27.61 o
   6 -11   4      283.86      311.93     17.15 o
   7 -11   4      383.81      429.63     22.85 o
   8 -11   4       75.73       80.67     15.50 o
   9 -11   4     1466.44     1545.47     59.52 o
 -14 -10   4        0.04       14.87     16.55 o
 -13 -10   4      282.56      278.21     59.85 o
 -12 -10   4       89.41       80.54     15.18 o
 -11 -10   4        2.15      -10.68     11.24 o
 -10 -10   4       26.53       14.21     11.36 o
  -9 -10   4      468.11      526.96     30.28 o
  -8 -10   4       30.52       48.51     11.09 o
  -7 -10   4     3307.89     3165.95    102.60 o
  -6 -10   4      985.95      901.25     32.51 o
  -5 -10   4      158.29      208.39     11.98 o
  -4 -10   4      664.74      584.14     22.73 o
  -3 -10   4      215.73      176.69      9.11 o
  -2 -10   4       39.28       34.35      5.88 o
  -1 -10   4     1079.93     1055.82     31.26 o
   0 -10   4     2056.62     2076.30     66.92 o
   1 -10   4      477.91      430.03     15.34 o
   2 -10   4     3759.22     3861.07    121.67 o
   3 -10   4     1116.13     1222.54     41.87 o
   4 -10   4       70.80       48.22      8.40 o
   5 -10   4      256.21      262.57     15.46 o
   6 -10   4      899.18     1027.53     37.32 o
   7 -10   4      198.17      199.75     24.21 o
   8 -10   4        5.24        8.17     10.31 o
   9 -10   4       23.87       37.93     12.41 o
  10 -10   4      263.21      287.58     19.21 o
 -14  -9   4       12.62        1.55     23.74 o
 -13  -9   4      371.28      371.57     24.84 o
 -12  -9   4      599.43      575.18     30.75 o
 -11  -9   4      847.81      931.42     43.18 o
 -10  -9   4     1541.83     1465.59     93.43 o
  -9  -9   4      211.01      192.61     22.55 o
  -8  -9   4      111.06      129.44     26.69 o
  -7  -9   4      392.29      361.57     16.34 o
  -6  -9   4     3507.62     3724.23    119.39 o
  -5  -9   4     3613.54     3640.82    100.18 o
  -4  -9   4      399.46      400.81     24.29 o
  -3  -9   4      344.82      296.09     15.47 o
  -2  -9   4      527.89      594.78     19.33 o
  -1  -9   4      355.04      403.45     14.09 o
   0  -9   4     2272.05     2272.48     72.61 o
   1  -9   4       67.71       69.00      7.47 o
   2  -9   4     1959.67     1757.53     49.79 o
   3  -9   4       25.64       37.58      7.59 o
   4  -9   4       27.55       12.69      7.47 o
   5  -9   4      210.28      179.78     20.39 o
   6  -9   4      111.50      114.50     12.25 o
   7  -9   4     1856.40     1788.34     59.93 o
   8  -9   4       16.93       12.95      9.66 o
   9  -9   4       28.84       65.97     11.79 o
  10  -9   4      262.70      327.30     19.66 o
  11  -9   4        4.07        8.20     12.76 o
 -14  -8   4      264.13      305.60     23.52 o
 -13  -8   4      189.46      175.90     52.12 o
 -12  -8   4      102.97       92.97     24.31 o
 -11  -8   4        3.95       11.81     14.61 o
 -10  -8   4      329.94      299.92     19.40 o
  -9  -8   4       80.33       61.87     16.72 o
  -8  -8   4      407.39      440.41     18.03 o
  -7  -8   4      131.68      151.73      8.49 o
  -6  -8   4        0.27       13.31     12.24 o
  -5  -8   4      131.13      152.69      8.00 o
  -4  -8   4     1600.24     1596.79     45.11 o
  -3  -8   4        2.80       13.85      4.84 o
  -2  -8   4     1580.63     1709.84     48.00 o
  -1  -8   4       35.82       32.51      4.78 o
   0  -8   4     2080.94     2168.79     60.12 o
   1  -8   4      150.87      188.71      8.37 o
   2  -8   4     2234.74     2112.80     59.02 o
   4  -8   4      278.56      254.36     12.58 o
   5  -8   4     1184.39     1157.63     42.11 o
   6  -8   4     2226.43     2324.62     75.38 o
   7  -8   4     1025.56     1019.46     36.26 o
   8  -8   4      175.48      196.71     13.22 o
   9  -8   4     1406.46     1382.28     60.36 o
  10  -8   4       53.62       72.26     15.64 o
  11  -8   4      135.62      143.90     15.21 o
  12  -8   4      181.47      202.51     26.17 o
 -14  -7   4       28.42       10.84     15.66 o
 -13  -7   4        5.30       11.94     13.24 o
 -12  -7   4      277.94      242.08     36.95 o
 -11  -7   4      109.82      123.11     14.10 o
 -10  -7   4      787.98      746.29     27.86 o
  -9  -7   4      100.12      107.90      9.37 o
  -8  -7   4      314.96      340.25     20.67 o
  -7  -7   4     2371.84     2546.80     70.82 o
  -6  -7   4     5088.88     5197.82    141.54 o
  -5  -7   4      739.43      789.80     32.77 o
  -4  -7   4      627.87      655.24     20.08 o
  -3  -7   4    13927.02    15388.52    414.40 o
  -2  -7   4       20.22        7.31      5.13 o
  -1  -7   4     1648.66     1369.99     38.66 o
   0  -7   4     1656.83     2036.30     56.30 o
   1  -7   4       58.89        8.11      4.39 o
   2  -7   4     2312.98     2441.25     67.61 o
   3  -7   4     1687.07     1626.81     65.60 o
   4  -7   4     1025.01     1071.70     44.54 o
   5  -7   4     2264.18     2123.36     68.48 o
   6  -7   4      310.54      285.41     14.15 o
   7  -7   4      634.46      712.94     26.78 o
   8  -7   4       19.54       30.90      9.60 o
   9  -7   4     1377.33     1347.86     46.71 o
  10  -7   4      175.64      217.00     15.03 o
  11  -7   4        7.74       15.29     11.06 o
  12  -7   4       99.18      131.21     15.74 o
 -14  -6   4     1085.44     1187.08    108.25 o
 -13  -6   4     1471.37     1414.64     60.98 o
 -12  -6   4       24.08       25.01     10.23 o
 -11  -6   4       30.52       34.20      9.02 o
 -10  -6   4      236.17      224.69     12.59 o
  -9  -6   4     1483.04     1432.32     47.64 o
  -8  -6   4     1035.21      988.08     33.96 o
  -7  -6   4     4454.43     4429.15    141.33 o
  -6  -6   4        0.10        5.67      5.68 o
  -5  -6   4     6737.46     7003.38    189.60 o
  -4  -6   4     1298.45     1289.15     36.60 o
  -3  -6   4     3529.14     3922.29    106.86 o
  -2  -6   4     1569.18     1355.17     38.10 o
  -1  -6   4     3061.16     3183.78     86.90 o
   0  -6   4      598.85      617.74     18.61 o
   1  -6   4       19.11       -0.81      4.22 o
   2  -6   4     3161.46     3301.19     90.32 o
   3  -6   4      165.16      102.06      6.89 o
   4  -6   4      634.61      539.90     24.01 o
   5  -6   4       98.40      101.00      8.24 o
   6  -6   4     1042.25     1027.22     35.35 o
   7  -6   4      342.20      386.63     16.91 o
   8  -6   4      367.87      340.56     16.16 o
   9  -6   4      589.46      605.60     47.00 o
  10  -6   4      619.36      673.79     26.96 o
  11  -6   4       81.21       94.12     12.32 o
  12  -6   4      205.08      212.92     16.27 o
  13  -6   4      592.77      629.91     84.16 o
 -14  -5   4       25.51       14.47     15.56 o
 -13  -5   4       40.93       68.87     12.95 o
 -12  -5   4      421.19      488.29     21.42 o
 -11  -5   4      118.49      107.39     10.42 o
 -10  -5   4      151.03      155.75     10.72 o
  -9  -5   4      114.11      106.70     16.71 o
  -8  -5   4      610.37      626.57     23.06 o
  -7  -5   4     1171.29     1116.68     32.56 o
  -6  -5   4      545.21      536.27     17.05 o
  -5  -5   4     5922.37     6051.79    164.16 o
  -4  -5   4     4371.12     4735.52    128.53 o
  -3  -5   4     6018.05     6501.64    175.71 o
  -2  -5   4     1964.90     2192.37     60.15 o
  -1  -5   4      216.68      280.56     18.78 o
   0  -5   4     3445.41     3262.91     88.81 o
   1  -5   4      415.31      427.04     13.33 o
   2  -5   4     1688.11     1606.34     44.69 o
   3  -5   4        4.19       43.34      4.53 o
   4  -5   4     5087.48     5196.70    140.77 o
   5  -5   4      431.52      356.35     17.78 o
   6  -5   4     2091.94     2059.77     66.31 o
   7  -5   4      137.96      136.60     12.16 o
   8  -5   4      610.86      558.34     27.21 o
   9  -5   4       60.94       72.03     11.48 o
  10  -5   4     2887.93     2899.03    115.48 o
  11  -5   4        2.68        7.77     12.07 o
  12  -5   4     1154.16     1206.80     61.82 o
  13  -5   4      321.89      314.96     23.88 o
 -14  -4   4      178.69      176.18     27.82 o
 -13  -4   4       76.81       76.41     12.26 o
 -12  -4   4       27.92       29.05      9.39 o
 -11  -4   4        8.09       19.08      8.16 o
 -10  -4   4      926.45      990.44     34.83 o
  -9  -4   4        4.93        9.11      6.46 o
  -8  -4   4      912.18      812.76     28.47 o
  -7  -4   4     1139.74     1067.86     31.28 o
  -6  -4   4     1877.02     1783.30     49.93 o
  -5  -4   4     1303.77     1677.34     46.80 o
  -4  -4   4     5757.99     5598.99    151.53 o
  -3  -4   4     3001.62     3322.12     90.67 o
  -2  -4   4     4483.61     4097.11    111.08 o
  -1  -4   4       40.28        0.41      3.06 o
   0  -4   4    61736.53    70250.19   1884.41 o
   1  -4   4      895.37     1554.09     43.03 o
   2  -4   4     3135.49     3320.88     90.22 o
   3  -4   4     5595.75     5172.20    140.18 o
   4  -4   4     7022.55     7839.79    211.66 o
   5  -4   4     2406.46     2765.23     75.96 o
   6  -4   4     1571.26     1467.42     58.12 o
   7  -4   4      205.75      210.66     13.63 o
   8  -4   4        4.37        9.93      6.94 o
   9  -4   4      834.74      742.04     27.45 o
  10  -4   4        1.92       -4.56      8.02 o
  11  -4   4      234.81      206.41     16.44 o
  12  -4   4      152.51      139.37     41.02 o
  13  -4   4     1019.49      949.59     36.84 o
  14  -4   4        0.51      -16.94     16.94 o
 -14  -3   4     1128.67     1103.86     80.64 o
 -13  -3   4      445.80      498.81     23.10 o
 -12  -3   4      650.31      702.54     27.81 o
 -11  -3   4       80.47      106.54     16.43 o
 -10  -3   4     1898.27     1842.97     60.50 o
  -9  -3   4      369.19      385.91     16.52 o
  -8  -3   4     2659.30     2527.62     94.67 o
  -7  -3   4      547.18      557.62     17.70 o
  -6  -3   4      678.40      598.21     18.49 o
  -5  -3   4     3291.58     3190.23     87.02 o
  -4  -3   4      264.98      237.19      8.40 o
  -3  -3   4       18.10       21.60      3.26 o
  -2  -3   4     9181.21     9841.38    303.49 o
  -1  -3   4       30.52       -2.77      2.77 o
   0  -3   4       33.73       27.33      6.09 o
   1  -3   4      327.25      269.19      9.03 o
   2  -3   4     2103.71     1780.76     48.94 o
   3  -3   4     3778.53     4452.27    120.78 o
   4  -3   4      283.76      393.06     12.51 o
   5  -3   4     2334.72     1999.73     55.38 o
   6  -3   4      591.84      698.84     21.23 o
   7  -3   4     1898.20     1821.97     59.52 o
   8  -3   4      698.23      659.65     24.13 o
   9  -3   4       72.21       48.80      7.83 o
  10  -3   4        2.52        5.08      7.20 o
  11  -3   4      539.66      545.65     28.77 o
  12  -3   4      123.89      140.82     17.14 o
  13  -3   4       76.59       88.46     13.74 o
  14  -3   4        1.93       -0.50     15.96 o
 -14  -2   4       37.59       52.23     15.92 o
 -13  -2   4      176.91      176.24     17.43 o
 -12  -2   4       20.33       20.91     10.37 o
 -11  -2   4       10.94       11.58     10.00 o
 -10  -2   4       33.98       14.06      7.86 o
  -9  -2   4      250.02      219.13     12.07 o
  -8  -2   4      165.92      168.37      9.95 o
  -7  -2   4      710.79      697.64     21.20 o
  -6  -2   4        0.30        1.87      3.76 o
  -5  -2   4     1958.49     2384.74     65.69 o
  -4  -2   4     3123.04     2753.16     85.92 o
  -3  -2   4     3763.07     4448.83    137.74 o
  -2  -2   4      238.14      257.96      9.37 o
  -1  -2   4    34458.86    40448.04   1085.64 o
   0  -2   4       71.48       12.09      2.89 o
   1  -2   4    10741.04    14271.55    382.66 o
   2  -2   4      882.93      728.06     20.76 o
   3  -2   4     4150.79     4662.04    126.30 o
   4  -2   4     1322.71     1732.92     47.81 o
   5  -2   4     5217.64     5153.40    139.60 o
   6  -2   4     2197.02     2172.94     60.02 o
   7  -2   4     7220.78     7448.40    234.66 o
   8  -2   4      620.11      650.42     20.35 o
   9  -2   4      456.46      385.88     16.26 o
  10  -2   4      151.52      105.15     17.04 o
  11  -2   4      676.03      571.69     23.09 o
  12  -2   4      561.39      566.58     51.21 o
  13  -2   4      387.72      422.10     26.01 o
  14  -2   4      103.44       76.41     16.69 o
  15  -2   4       71.77       84.86     25.43 o
 -14  -1   4       19.62       -4.99     15.04 o
 -13  -1   4     1371.08     1420.86     60.35 o
 -12  -1   4       53.21       52.83     13.01 o
 -11  -1   4      210.40      188.86     13.18 o
 -10  -1   4      742.64      707.36     26.53 o
  -9  -1   4     1376.71     1402.80     46.78 o
  -8  -1   4      322.96      365.41     15.54 o
  -7  -1   4     3377.23     3397.39     93.14 o
  -6  -1   4       72.63       67.40      6.66 o
  -5  -1   4      146.54      250.16      8.84 o
  -4  -1   4        5.57        7.27      4.14 o
  -3  -1   4       36.74      241.40     15.99 o
  -2  -1   4     3397.57     3600.01    111.49 o
  -1  -1   4      841.92      241.35      7.98 o
   0  -1   4     7898.03     9917.78    266.59 o
   1  -1   4      278.47       25.38      3.29 o
   2  -1   4     3951.51     5280.47    142.46 o
   3  -1   4        6.03        3.30      2.78 o
   4  -1   4      120.14      277.08      9.17 o
   5  -1   4    13480.77    13986.86    375.80 o
   6  -1   4      186.20      144.50      6.54 o
   7  -1   4        2.72        0.17      5.67 o
   8  -1   4       28.07       27.57      5.64 o
   9  -1   4      682.66      647.59     23.22 o
  10  -1   4      196.20      252.96     20.78 o
  11  -1   4      413.39      473.72     22.45 o
  12  -1   4       49.25       47.32     10.01 o
  13  -1   4      272.91      308.20     21.87 o
  14  -1   4        0.60      -11.80     13.20 o
  15  -1   4      104.19      110.59     19.70 o
 -14   0   4      315.59      297.05     23.22 o
 -13   0   4      450.83      432.57     26.47 o
 -12   0   4      457.45      477.51     56.27 o
 -11   0   4     1683.28     1863.97     74.61 o
 -10   0   4      502.49      509.19     28.34 o
  -9   0   4       21.88        1.71      6.88 o
  -8   0   4     4676.47     4561.96    142.61 o
  -7   0   4      197.52      230.03     10.61 o
  -6   0   4        8.63        5.19      3.96 o
  -5   0   4      435.73      510.20     15.81 o
  -4   0   4     7450.56     7080.85    191.31 o
  -3   0   4     1535.19     1288.01     41.27 o
  -2   0   4     2525.56     3051.45     95.04 o
  -1   0   4       10.66       87.61      3.97 o
   0   0   4       70.23      157.82      6.20 o
   1   0   4     5479.16     8885.24    273.49 o
   2   0   4      808.10      928.25     30.65 o
   3   0   4     2247.22     2447.04     66.75 o
   4   0   4      825.90     1357.84     37.55 o
   5   0   4      246.31      262.93      8.99 o
   6   0   4      699.65      701.66     20.59 o
   7   0   4     1314.25     1211.79     34.53 o
   8   0   4       10.55       17.06      5.37 o
   9   0   4      134.95      160.84      8.17 o
  10   0   4      268.06      259.44     12.17 o
  11   0   4       23.56       41.78      8.04 o
  12   0   4      680.82      613.55     29.81 o
  13   0   4      156.02      117.75     14.78 o
  14   0   4       44.05       15.49     13.53 o
  15   0   4      266.22      237.30     35.19 o
 -14   1   4       61.44       39.49     16.78 o
 -13   1   4       41.78       45.02     15.55 o
 -12   1   4       10.70       -0.96     11.62 o
 -11   1   4      150.86      157.56     17.56 o
 -10   1   4      295.82      275.04     18.11 o
  -9   1   4      270.98      259.24     13.61 o
  -8   1   4       44.57       94.86      8.48 o
  -7   1   4       20.82       23.44      5.06 o
  -6   1   4     1823.28     1785.10     49.74 o
  -5   1   4      134.04      142.79     10.28 o
  -4   1   4      553.62      370.63     11.91 o
  -3   1   4     2965.73     2672.80     73.08 o
  -2   1   4      405.87      376.75     11.56 o
  -1   1   4      660.02      523.07     15.28 o
   0   1   4     8075.53     7677.61    206.50 o
   1   1   4     2687.59     4769.70    128.75 o
   2   1   4     1722.85     2301.01     73.30 o
   3   1   4     3951.81     5670.35    135.75 o
   4   1   4      773.57     1346.56     37.18 o
   5   1   4     3961.46     4664.81    126.30 o
   6   1   4     2717.72     2593.73     71.07 o
   7   1   4     8122.52     9096.09    245.59 o
   8   1   4      146.72      120.21      7.56 o
   9   1   4     6003.44     6614.74    208.97 o
  10   1   4      364.32      424.40     26.25 o
  11   1   4       46.68       62.64      8.23 o
  12   1   4        9.95        9.11     10.52 o
  13   1   4     1444.26     1290.70     45.30 o
  14   1   4      105.66      148.94     38.85 o
  15   1   4      275.36      304.30     24.16 o
 -13   2   4      442.64      483.30     28.81 o
 -12   2   4      814.00      885.38     41.82 o
 -11   2   4      373.09      360.57     45.10 o
 -10   2   4      687.48      668.02     31.49 o
  -9   2   4     1073.05     1057.83     44.85 o
  -8   2   4      230.08      272.75     11.49 o
  -7   2   4     4306.56     4141.41    113.51 o
  -6   2   4      284.82      305.42     18.53 o
  -5   2   4     2625.28     2836.96     78.11 o
  -4   2   4     4530.96     5103.04    138.62 o
  -3   2   4     4127.69     4341.02    117.80 o
  -2   2   4     2804.54     3845.64    104.13 o
  -1   2   4    17619.47    17583.96    472.75 o
   0   2   4     6327.26     8069.67    217.09 o
   1   2   4      274.40      126.83      5.46 o
   2   2   4     1026.73      811.83     22.89 o
   3   2   4       17.37      207.19      6.94 o
   4   2   4       74.39       90.84      7.18 o
   5   2   4    19423.16    21503.45    577.58 o
   6   2   4     4478.99     5130.34    138.96 o
   7   2   4     3455.43     3291.41     89.90 o
   8   2   4     2099.45     2014.41     56.00 o
   9   2   4       81.51       74.51      8.27 o
  10   2   4      204.03      217.03     10.01 o
  11   2   4      191.23      186.15     19.57 o
  12   2   4      173.68      187.12     10.63 o
  13   2   4       46.22       33.51     10.33 o
  14   2   4       65.98       48.90     14.14 o
  15   2   4       11.17       15.85     16.09 o
  16   2   4        0.74      -14.19     23.32 o
 -13   3   4      129.38      131.35     17.83 o
 -12   3   4      161.31      144.83     17.23 o
 -11   3   4      267.38      329.45     31.54 o
 -10   3   4       69.12       79.04     12.46 o
  -9   3   4      175.91      190.59     15.02 o
  -8   3   4       31.01       44.31      7.99 o
  -7   3   4      214.17      233.41     10.25 o
  -6   3   4        1.20       19.09      5.28 o
  -5   3   4     2381.39     2492.28     68.92 o
  -4   3   4      188.10      255.43     10.44 o
  -3   3   4       86.99      116.89      5.89 o
  -2   3   4     5333.60     5637.12    152.50 o
  -1   3   4     1386.53     1826.95     50.26 o
   0   3   4     6819.84     6776.94    182.77 o
   1   3   4    10303.04    12421.14    333.99 o
   2   3   4     2245.19     3127.27     84.77 o
   3   3   4     1094.10      843.58     23.73 o
   4   3   4     2826.23     2728.61     74.25 o
   5   3   4     6707.33     7368.28    226.45 o
   6   3   4     3770.50     3720.87    101.08 o
   7   3   4      305.10      312.63     10.83 o
   8   3   4     1634.85     1668.03     46.77 o
   9   3   4     1284.94     1328.61     37.90 o
  10   3   4     5581.69     5564.36    151.51 o
  11   3   4      135.82      134.12     10.18 o
  12   3   4     7162.83     7174.53    195.44 o
  13   3   4      380.63      371.50     15.53 o
  14   3   4       32.09       24.55     13.36 o
  15   3   4       15.02       -4.15     15.79 o
  16   3   4      865.24      825.40     57.60 o
 -13   4   4      127.84      170.86     20.88 o
 -12   4   4       12.94       44.62     29.22 o
 -11   4   4        3.87       10.65     12.96 o
 -10   4   4      265.61      250.23     18.53 o
  -9   4   4      343.11      333.62     20.25 o
  -8   4   4       62.27       69.24      9.26 o
  -7   4   4      593.93      547.56     21.41 o
  -6   4   4     5535.25     5454.64    148.61 o
  -5   4   4       22.96       39.88      5.28 o
  -4   4   4      695.11      635.79     19.43 o
  -3   4   4     1365.62     1713.63     47.80 o
  -2   4   4    14739.53    15366.42    413.40 o
  -1   4   4      266.54      146.89      6.29 o
   0   4   4    35813.92    37561.01   1007.80 o
   1   4   4     8863.90    11985.69    322.54 o
   2   4   4     2566.14     1956.79     53.66 o
   3   4   4      297.85      309.04     10.17 o
   4   4   4      502.55      318.28     10.19 o
   5   4   4       34.33       24.97      3.56 o
   6   4   4     5765.71     6453.55    174.51 o
   7   4   4        5.83        8.53      4.04 o
   8   4   4     3398.63     3449.37     94.35 o
   9   4   4      956.49      964.77     33.14 o
  10   4   4     8245.57     8162.96    221.12 o
  11   4   4       66.14       59.32      9.77 o
  12   4   4     5670.44     5678.78    155.23 o
  13   4   4     1093.48     1016.84     31.81 o
  14   4   4      330.59      349.70     22.90 o
  15   4   4      207.00      179.83     28.38 o
 -12   5   4      263.35      257.70     23.60 o
 -11   5   4       13.96        2.23     12.86 o
 -10   5   4     1361.26     1319.31     56.32 o
  -9   5   4        1.69        0.23     11.20 o
  -8   5   4      115.77      147.57     14.35 o
  -7   5   4       78.20       68.85     15.17 o
  -6   5   4     3981.01     4156.59    130.97 o
  -5   5   4      295.80      313.01     22.45 o
  -4   5   4     5784.01     5954.96    189.12 o
  -3   5   4     2600.73     2737.23     75.47 o
  -2   5   4       65.44      141.99      6.73 o
  -1   5   4       10.89       10.33      3.66 o
   0   5   4     7413.32     7922.58    213.72 o
   1   5   4     8642.39    12421.16    334.15 o
   2   5   4     2225.17     1620.16     44.75 o
   3   5   4     4719.33     4812.31    130.28 o
   4   5   4       74.49      123.16      8.14 o
   5   5   4     2990.21     2985.23     81.45 o
   6   5   4      387.40      485.01     15.15 o
   7   5   4      472.34      507.81     15.93 o
   8   5   4     1663.57     1831.77     51.25 o
   9   5   4      323.91      333.27     12.30 o
  10   5   4      357.99      365.71     13.93 o
  11   5   4        5.56       19.43      6.52 o
  12   5   4      230.53      263.64     12.24 o
  13   5   4        0.51        5.75      7.97 o
  14   5   4        0.35        4.78     12.55 o
 -12   6   4       75.56       84.33     18.55 o
 -11   6   4        2.17       -3.21     13.64 o
 -10   6   4      697.56      731.59     53.74 o
  -9   6   4       77.69       84.78     13.46 o
  -8   6   4      138.65      135.31     11.54 o
  -7   6   4      981.97      991.33     35.18 o
  -6   6   4     1364.88     1329.64     44.87 o
  -5   6   4      883.94      769.62     36.36 o
  -4   6   4        0.15       -0.16      5.02 o
  -3   6   4      110.39       70.72      7.04 o
  -2   6   4       12.82       45.89      5.74 o
  -1   6   4      982.13     1030.96     29.67 o
   0   6   4      267.57      392.07     12.73 o
   1   6   4     1169.72     1276.10     35.95 o
   2   6   4      343.11      285.71      9.81 o
   3   6   4       80.23       56.14      5.19 o
   4   6   4      987.35     1120.07     31.65 o
   5   6   4     1732.04     1600.81     44.54 o
   6   6   4     3651.33     3547.61     96.77 o
   7   6   4     4196.51     4027.44    109.80 o
   8   6   4       37.88       34.03      5.19 o
   9   6   4     1671.29     1692.06     47.69 o
  10   6   4      600.99      524.89     17.73 o
  11   6   4       47.09       58.37      7.34 o
  12   6   4       20.20       31.68      7.51 o
  13   6   4     2339.99     2220.47     73.63 o
  14   6   4       23.77       27.64     10.65 o
  15   6   4      698.56      714.42     38.37 o
 -11   7   4      112.99      158.80     19.86 o
 -10   7   4       90.78       97.41     15.96 o
  -9   7   4     1394.06     1352.56     74.88 o
  -8   7   4      863.41      927.47     34.57 o
  -7   7   4      965.39      959.04     35.13 o
  -6   7   4       37.55       27.45      8.08 o
  -5   7   4      590.06      545.38     51.83 o
  -4   7   4     1313.06     1251.96     47.65 o
  -3   7   4     1318.98     1197.77     34.42 o
  -2   7   4     6000.48     6561.80    178.17 o
  -1   7   4       14.69       12.85      4.57 o
   0   7   4      534.38      507.24     16.16 o
   1   7   4     1268.94     1498.14     41.89 o
   2   7   4     1636.85     1688.53     47.06 o
   3   7   4     5603.92     5877.65    159.13 o
   4   7   4     4754.60     4470.33    121.31 o
   5   7   4     1201.43     1224.17     34.69 o
   6   7   4     6439.17     6671.30    180.64 o
   7   7   4     4221.03     4487.95    122.16 o
   8   7   4       43.23       30.18      5.39 o
   9   7   4       17.56       34.09      7.36 o
  10   7   4     1292.18     1262.51     43.17 o
  11   7   4     1443.74     1446.33     49.09 o
  12   7   4      115.73      110.45     10.17 o
  13   7   4      460.85      383.51     18.11 o
  14   7   4      143.75      148.25     13.40 o
  16   7   4      311.35      322.43     37.93 o
 -11   8   4      315.89      316.57     24.84 o
 -10   8   4      169.60      142.46     17.88 o
  -9   8   4      267.07      187.84     18.53 o
  -8   8   4        5.73       17.18     10.21 o
  -7   8   4     1047.01      957.53    135.85 o
  -6   8   4      115.43       59.84      9.02 o
  -5   8   4      540.06      542.74     77.22 o
  -4   8   4        3.76       -0.52      6.75 o
  -3   8   4      868.81      897.73     31.49 o
  -2   8   4        6.09        1.15      5.21 o
  -1   8   4       79.14       51.42      5.78 o
   0   8   4     4003.73     3939.90    107.66 o
   1   8   4       32.81       18.29      4.80 o
   2   8   4     1141.70     1348.89     38.25 o
   3   8   4     1623.64     1744.13     48.60 o
   4   8   4      375.37      540.59     16.92 o
   5   8   4      363.68      344.90     11.93 o
   6   8   4     1174.35     1161.41     35.33 o
   7   8   4       43.67       64.04      8.24 o
   8   8   4       48.44       34.24      6.65 o
   9   8   4     1211.52     1259.56     42.91 o
  10   8   4      494.92      528.29     21.12 o
  11   8   4      234.28      241.26     17.63 o
  12   8   4      569.19      628.20     25.19 o
  13   8   4       48.90       70.84     10.75 o
  14   8   4       95.91       99.77     12.51 o
  15   8   4        2.67       -4.21     20.37 o
  16   8   4      128.76      123.49     29.36 o
 -10   9   4      353.33      374.28     37.72 o
  -9   9   4       15.93       18.72     14.12 o
  -8   9   4       27.90       28.31     13.71 o
  -7   9   4       16.18       16.18     11.52 o
  -6   9   4      450.34      391.22     68.69 o
  -5   9   4      477.56      375.61     38.93 o
  -4   9   4      249.10      356.37     16.38 o
  -3   9   4      583.59      525.58     21.09 o
  -2   9   4       92.96       83.03      8.26 o
  -1   9   4      234.07      223.83      9.89 o
   0   9   4       60.90       56.12      5.94 o
   1   9   4      222.86      193.11      8.81 o
   2   9   4      850.40      757.88     22.92 o
   3   9   4      296.28      234.96      9.39 o
   4   9   4     1037.72     1025.21     29.93 o
   5   9   4     3191.13     3252.58    103.95 o
   6   9   4     3818.67     3853.56    123.19 o
   7   9   4      772.71      746.13     27.28 o
   8   9   4      741.05      611.69     26.79 o
   9   9   4      170.39      158.81     10.57 o
  10   9   4     1386.52     1346.05     46.23 o
  11   9   4      629.11      580.68     23.29 o
  12   9   4      673.59      590.85     24.28 o
  13   9   4      792.23      831.19     32.18 o
  14   9   4        4.98       -1.41     11.49 o
  15   9   4      181.33      155.53     26.55 o
  -9  10   4      145.80      149.96     19.12 o
  -8  10   4       56.54      103.45     15.98 o
  -7  10   4        0.87        7.46     10.66 o
  -6  10   4     2023.44     1794.29     72.72 o
  -5  10   4      374.16      396.48     40.50 o
  -4  10   4     1455.32     1627.97     54.59 o
  -3  10   4      297.11      272.77     19.52 o
  -2  10   4      165.45      170.63     11.27 o
  -1  10   4      156.15      137.53      9.33 o
   0  10   4       39.79       33.96      6.12 o
   1  10   4     1588.10     1558.81     44.55 o
   2  10   4      620.05      531.45     18.18 o
   3  10   4     2133.16     2424.56     78.73 o
   4  10   4        4.33        2.52      6.39 o
   5  10   4       91.72       52.85      7.53 o
   6  10   4      337.11      392.83     16.91 o
   7  10   4     1308.54     1346.27     45.78 o
   8  10   4      209.14      239.94     13.98 o
   9  10   4      130.41      127.56      9.91 o
  10  10   4        1.33        9.36      7.30 o
  11  10   4      142.95      155.67     11.72 o
  12  10   4       27.20       25.18     10.39 o
  13  10   4      786.42      776.88     30.88 o
  14  10   4       18.20       15.40     11.93 o
  15  10   4       19.07        2.81     21.64 o
  -8  11   4       44.59       17.41     15.14 o
  -7  11   4      626.70      584.46     76.46 o
  -6  11   4        0.34       -8.52     10.54 o
  -5  11   4      255.20      232.28     17.47 o
  -4  11   4       25.72       51.16     12.22 o
  -3  11   4     2570.77     2344.43     76.48 o
  -2  11   4      190.50      210.36     12.81 o
  -1  11   4        5.95       34.13      8.00 o
   0  11   4        7.09       -1.06      6.61 o
   1  11   4       16.12       16.89      6.97 o
   2  11   4       63.43       48.34      8.11 o
   3  11   4      671.30      542.01     35.57 o
   4  11   4       34.28       34.08      7.72 o
   5  11   4       26.61       25.79      7.43 o
   6  11   4      209.79      255.02     13.33 o
   7  11   4     1803.83     1787.17     59.82 o
   8  11   4      761.42      777.91     42.16 o
   9  11   4        1.05       10.24      7.81 o
  10  11   4        0.90        4.18      8.20 o
  11  11   4      679.95      599.04     24.73 o
  12  11   4      240.58      273.15     21.65 o
  13  11   4      175.55      189.56     14.92 o
  14  11   4      918.61      909.23     36.40 o
  15  11   4       24.66        2.53     20.37 o
  -7  12   4        0.77        2.75     13.30 o
  -6  12   4       58.87       38.14     13.96 o
  -5  12   4       19.89       -9.80      9.80 o
  -4  12   4        3.82       19.81      9.93 o
  -3  12   4     1003.31      794.41     30.83 o
  -2  12   4      263.54      235.30     14.31 o
  -1  12   4      339.08      375.06     17.58 o
   0  12   4      118.63      146.81     13.95 o
   1  12   4      108.60      112.54     15.07 o
   2  12   4      533.34      419.77     18.41 o
   3  12   4      242.71      229.27     12.99 o
   4  12   4      521.75      448.98     19.10 o
   5  12   4       27.17       41.24      8.08 o
   6  12   4     1639.88     1658.12     55.88 o
   7  12   4       66.69       61.07      8.95 o
   8  12   4      545.55      523.77     21.89 o
   9  12   4     1033.18     1050.00     39.76 o
  10  12   4     2828.65     2788.90     91.70 o
  11  12   4       34.91       37.76      9.86 o
  12  12   4      914.56      849.28     36.16 o
  13  12   4       12.96        8.27     11.58 o
  14  12   4      352.82      325.73     56.69 o
  15  12   4       31.50       37.51     22.06 o
  -6  13   4      268.84      209.05     17.48 o
  -5  13   4        5.04        7.17     14.21 o
  -4  13   4      182.27      186.41     27.13 o
  -3  13   4      113.51      107.70     20.88 o
  -2  13   4     1225.59     1316.44     57.48 o
  -1  13   4       95.56      180.17     16.80 o
   0  13   4     1130.36      953.15     43.41 o
   1  13   4       70.27       88.30     13.17 o
   2  13   4     2874.51     2984.11    111.57 o
   3  13   4      104.24      144.08     11.25 o
   4  13   4     1076.45     1057.33     37.83 o
   5  13   4      141.22      216.64     13.25 o
   6  13   4      816.25      778.37     29.77 o
   7  13   4      113.83       90.25     10.01 o
   8  13   4       76.27       57.39      9.58 o
   9  13   4        1.90        7.78      9.36 o
  10  13   4      545.14      560.21     24.06 o
  11  13   4      187.85      166.77     13.80 o
  12  13   4       52.26       49.25     11.92 o
  13  13   4      301.99      397.55     21.78 o
  14  13   4        0.01       10.09     16.20 o
  -5  14   4       44.69       92.40     23.88 o
  -4  14   4      473.79      552.05     31.66 o
  -3  14   4      150.98      110.45     16.83 o
  -2  14   4       62.75      122.90     24.09 o
  -1  14   4        1.83        1.72     11.87 o
   0  14   4      246.49      267.14     23.53 o
   1  14   4      280.39      351.56     21.97 o
   2  14   4       84.04      112.76     14.05 o
   3  14   4      273.16      225.21     15.73 o
   4  14   4        6.82        5.08      9.05 o
   5  14   4      258.70      281.04     15.44 o
   6  14   4      943.74      754.64     40.28 o
   7  14   4      309.23      317.96     16.72 o
   8  14   4      132.92      107.91     11.55 o
   9  14   4      112.57      110.59     13.48 o
  10  14   4      304.24      227.80     16.80 o
  11  14   4      195.48      174.48     15.04 o
  12  14   4       61.79       59.05     18.65 o
  13  14   4      300.31      332.01     20.84 o
  -4  15   4        4.00      -14.17     22.97 o
  -3  15   4      102.04      108.53     18.14 o
  -2  15   4      325.14      313.22     22.57 o
  -1  15   4      873.98      793.47     39.01 o
   0  15   4       66.62       63.80     13.54 o
   1  15   4     1148.38     1308.40     57.77 o
   2  15   4      131.37      168.50     37.58 o
   3  15   4      873.76      689.99     38.21 o
   4  15   4       88.64      110.47     12.47 o
   5  15   4      355.97      424.83     20.33 o
   6  15   4       19.48       32.14     10.16 o
   7  15   4     1401.21     1274.01     45.78 o
   8  15   4        1.63       -5.91     10.35 o
   9  15   4      716.22      831.93     33.23 o
  10  15   4      137.90      150.39     14.30 o
  11  15   4        8.63       14.74     15.96 o
  12  15   4       12.66       30.95     13.74 o
  13  15   4      830.48      993.25     40.62 o
  -3  16   4      549.44      513.79     43.13 o
  -2  16   4      176.70      244.73     22.34 o
  -1  16   4      264.37      285.29     35.90 o
   0  16   4       98.26       56.18     14.90 o
   1  16   4       82.32       68.52     15.20 o
   2  16   4      542.60      503.90     28.64 o
   3  16   4      353.00      420.62     25.92 o
   4  16   4      878.34      992.49     46.50 o
   5  16   4        0.69       12.21     10.86 o
   6  16   4      584.19      499.25     28.87 o
   7  16   4        0.30       -5.31     10.69 o
   8  16   4        3.23       -4.84     10.53 o
   9  16   4       21.64       20.84     13.73 o
  10  16   4      283.94      299.06     19.33 o
  11  16   4      144.56      212.27     36.16 o
  12  16   4       74.01       70.35     16.05 o
  -1  17   4       31.84       21.86     30.28 o
   0  17   4       57.51       75.13     21.00 o
   1  17   4        8.20       13.11     15.85 o
   2  17   4       63.72       43.73     15.72 o
   3  17   4       40.80       21.26     14.04 o
   4  17   4      161.31      212.63     19.79 o
   5  17   4       25.95        4.44     14.61 o
   6  17   4       37.59       58.77     13.35 o
   7  17   4      187.50      196.61     16.32 o
   8  17   4      154.80      202.48     21.30 o
   9  17   4        0.08        1.45     12.65 o
  10  17   4      156.78      122.87     20.52 o
   2  18   4      109.35      132.10     19.17 o
   3  18   4        0.72        2.39     14.43 o
   4  18   4      587.00      562.54     45.38 o
   5  18   4      163.60      150.34     19.85 o
   6  18   4      308.02      283.94     23.13 o
   7  18   4      488.37      619.03     28.87 o
   8  18   4       66.91      130.24     16.22 o
  -7 -17   5      330.91      306.88     25.29 o
  -6 -17   5       36.65       48.09     14.90 o
  -5 -17   5      116.05       93.26     17.90 o
  -4 -17   5      238.70      234.61     28.80 o
  -3 -17   5      103.11       53.62     23.95 o
  -2 -17   5      486.40      475.84     30.19 o
  -1 -17   5      347.78      326.62     25.37 o
   0 -17   5      273.63      202.87     21.66 o
  -9 -16   5      167.69      156.77     19.71 o
  -8 -16   5      134.41      149.63     28.94 o
  -7 -16   5       85.70       87.41     16.56 o
  -6 -16   5      918.10      920.83     44.91 o
  -5 -16   5        9.68        4.38     12.31 o
  -4 -16   5      815.96      827.38     56.41 o
  -3 -16   5      281.05      304.41     23.51 o
  -2 -16   5      468.83      466.13     28.59 o
  -1 -16   5       47.67       71.75     15.84 o
   0 -16   5      281.45      259.36     21.23 o
   1 -16   5        6.34        2.68     14.38 o
   2 -16   5      115.40      136.48     19.12 o
   3 -16   5       11.28        9.91     17.37 o
 -10 -15   5      104.85      117.02     18.18 o
  -9 -15   5      262.41      241.90     21.13 o
  -8 -15   5       26.63       26.62     14.51 o
  -7 -15   5       49.83       63.73     22.55 o
  -6 -15   5       47.22       43.03     14.55 o
  -5 -15   5        9.95       10.59     10.53 o
  -4 -15   5      161.29      182.33     14.70 o
  -3 -15   5       32.37       31.11     13.40 o
  -2 -15   5        8.43       12.19     22.69 o
  -1 -15   5      181.60      179.68     17.75 o
   0 -15   5      330.39      320.96     34.28 o
   1 -15   5      447.06      482.66     28.03 o
   2 -15   5       55.59       63.82     15.61 o
   3 -15   5       31.93       34.21     15.24 o
   4 -15   5      155.56      153.81     19.91 o
 -11 -14   5        3.06        2.82     15.00 o
 -10 -14   5       88.58      113.35     17.00 o
  -9 -14   5     1051.41      988.21     86.33 o
  -8 -14   5       25.05       -4.45     17.56 o
  -7 -14   5      649.40      627.30     32.59 o
  -6 -14   5        0.89       -2.47      9.91 o
  -5 -14   5      480.22      499.40     22.72 o
  -4 -14   5      205.38      219.22     14.43 o
  -3 -14   5     2385.96     2304.00     77.05 o
  -2 -14   5       58.16       54.21     12.66 o
  -1 -14   5      211.12      161.82     15.59 o
   0 -14   5        8.33       10.38     12.41 o
   1 -14   5     1481.48     1598.34     68.40 o
   2 -14   5        1.43       -3.60     13.01 o
   3 -14   5      990.82      902.17    114.85 o
   4 -14   5      196.28      208.71     20.90 o
   5 -14   5      234.57      217.02     25.71 o
   6 -14   5       19.44       12.97     14.79 o
 -12 -13   5      429.20      359.15     26.32 o
 -11 -13   5      293.53      318.11     38.21 o
 -10 -13   5        5.12      -13.04     13.04 o
  -9 -13   5      823.16      829.13     40.16 o
  -8 -13   5      234.84      270.48     32.17 o
  -7 -13   5     1423.55     1463.43     62.11 o
  -6 -13   5      349.14      287.93     16.30 o
  -5 -13   5     1646.62     1612.07     55.65 o
  -4 -13   5       18.37       12.09      8.92 o
  -3 -13   5      187.13      208.91     13.46 o
  -2 -13   5     1170.49     1372.07    195.08 o
  -1 -13   5     1577.88     1367.46     58.24 o
   0 -13   5       99.81       93.00     13.04 o
   1 -13   5       92.15       62.76     18.55 o
   2 -13   5      105.39      115.43     17.70 o
   3 -13   5       12.90       10.00     10.31 o
   4 -13   5     1222.04     1302.74     61.90 o
   5 -13   5       66.63      105.55     13.20 o
   6 -13   5      170.65      208.83     16.47 o
   7 -13   5      121.55      161.69     20.26 o
 -12 -12   5      165.11      154.15     18.80 o
 -11 -12   5      227.10      206.71     19.88 o
 -10 -12   5      361.18      385.10     49.10 o
  -9 -12   5       69.32       75.96     13.22 o
  -8 -12   5        1.88       -1.45     11.40 o
  -7 -12   5      616.07      738.71     40.67 o
  -6 -12   5      351.38      354.24     17.70 o
  -5 -12   5      486.80      514.69     21.80 o
  -4 -12   5      133.32      140.62     11.99 o
  -3 -12   5      848.26      771.02     29.16 o
  -2 -12   5      355.65      344.76     26.69 o
  -1 -12   5      622.34      606.31     31.51 o
   0 -12   5      290.03      263.08     17.85 o
   1 -12   5      199.51      201.07     12.67 o
   2 -12   5      836.62      786.10     29.44 o
   3 -12   5       87.74      100.35     11.09 o
   4 -12   5      164.22      172.56     13.05 o
   5 -12   5       15.78       43.24     10.74 o
   6 -12   5      360.70      416.38     31.17 o
   7 -12   5      253.60      324.86     19.78 o
   8 -12   5      404.02      474.94     24.23 o
 -13 -11   5        1.25        7.80     15.20 o
 -12 -11   5      209.38      197.44     58.30 o
 -11 -11   5       54.11       42.05     13.98 o
 -10 -11   5      170.77      186.80     17.16 o
  -9 -11   5      480.27      456.67     25.48 o
  -8 -11   5      982.20      895.98     40.93 o
  -7 -11   5      104.97      108.76     11.26 o
  -6 -11   5     1653.52     1724.90     58.30 o
  -5 -11   5       15.79       22.16      8.24 o
  -4 -11   5      315.70      387.05     17.98 o
  -3 -11   5      680.52      622.36     24.27 o
  -2 -11   5     2272.53     2242.32     73.83 o
  -1 -11   5       96.16      120.35      8.31 o
   0 -11   5      497.22      513.09     17.81 o
   1 -11   5     1356.79     1327.22     60.04 o
   2 -11   5     1266.82     1222.52     41.95 o
   3 -11   5     2352.79     2566.68     82.93 o
   4 -11   5       24.58       41.93      9.34 o
   5 -11   5      982.81      907.69     55.89 o
   6 -11   5      184.28      176.93     13.27 o
   7 -11   5      546.37      630.33     26.53 o
   8 -11   5      215.00      224.77     21.98 o
   9 -11   5      745.73      726.03     31.38 o
 -13 -10   5      122.62      140.51     17.85 o
 -12 -10   5      217.58      266.15     21.31 o
 -11 -10   5      112.54       90.50     15.44 o
 -10 -10   5      579.47      581.42     30.70 o
  -9 -10   5     1905.22     1951.11     80.24 o
  -8 -10   5      469.47      475.71     25.21 o
  -7 -10   5      262.57      321.16     31.61 o
  -6 -10   5      965.17      967.32     34.87 o
  -5 -10   5     1182.85     1201.58     41.74 o
  -4 -10   5      846.78      905.36     39.57 o
  -3 -10   5     3212.39     3182.14     87.90 o
  -2 -10   5      847.19      858.29     38.22 o
  -1 -10   5      396.32      451.21     19.05 o
   0 -10   5        0.86       -0.82      5.63 o
   1 -10   5      267.16      239.27     10.51 o
   2 -10   5      424.66      523.80     20.78 o
   3 -10   5       46.09       80.12      8.97 o
   4 -10   5        7.22       -1.12      7.73 o
   5 -10   5      410.28      440.89     21.56 o
   6 -10   5      457.98      379.61     18.23 o
   7 -10   5      222.24      241.42     15.84 o
   8 -10   5      258.50      265.59     17.14 o
   9 -10   5       43.10       34.72     14.87 o
  10 -10   5       17.97        4.48     13.39 o
 -14  -9   5      186.08      187.92     22.05 o
 -13  -9   5      255.33      275.65     21.96 o
 -12  -9   5      228.39      219.13     19.19 o
 -11  -9   5      161.56      167.78     38.99 o
 -10  -9   5      330.47      298.69     25.01 o
  -9  -9   5       27.57        1.91      9.88 o
  -8  -9   5        3.28       21.07     13.77 o
  -7  -9   5      442.44      405.72     31.12 o
  -6  -9   5     1322.84     1381.94     57.90 o
  -5  -9   5      557.55      599.78     19.62 o
  -4  -9   5      178.49      145.24      9.19 o
  -3  -9   5      865.60      886.46     26.70 o
  -2  -9   5        1.42        9.70      7.10 o
  -1  -9   5      224.35      260.37     12.17 o
   0  -9   5      293.27      299.42     17.20 o
   1  -9   5      679.48      535.46     17.71 o
   2  -9   5        1.82        4.01      5.75 o
   3  -9   5       53.59       54.94      8.74 o
   4  -9   5      626.06      568.47     22.36 o
   5  -9   5      150.94      159.18     21.33 o
   6  -9   5     1209.15     1162.84     40.84 o
   7  -9   5      211.29      218.13     13.83 o
   8  -9   5      241.75      209.72     16.08 o
   9  -9   5      117.93      141.73     21.72 o
  10  -9   5      686.37      739.37     30.83 o
  11  -9   5       98.20      144.61     20.04 o
 -14  -8   5      100.72      123.00     21.00 o
 -13  -8   5      174.88      192.88     20.02 o
 -12  -8   5     1566.72     1502.71     64.59 o
 -11  -8   5       84.03       57.88     23.04 o
 -10  -8   5      292.45      301.15     35.12 o
  -9  -8   5     1454.28     1411.45     59.19 o
  -8  -8   5     1755.60     1782.00     58.46 o
  -7  -8   5      112.75      102.83      8.91 o
  -6  -8   5     3117.39     3133.07     86.65 o
  -5  -8   5      901.37     1042.92     30.99 o
  -4  -8   5        8.16        4.58      5.32 o
  -3  -8   5      778.74      860.55     25.83 o
  -2  -8   5     2826.38     2978.80     82.11 o
  -1  -8   5      543.51      548.98     17.56 o
   0  -8   5     2422.23     2413.75     66.88 o
   1  -8   5      162.90      137.30      7.32 o
   2  -8   5     4722.69     4974.06    135.59 o
   3  -8   5      112.59      104.14     13.14 o
   4  -8   5     1924.84     2065.60     66.85 o
   5  -8   5     2303.09     2337.16     75.35 o
   6  -8   5     2763.14     2774.83     89.14 o
   7  -8   5       43.29       69.83      9.87 o
   8  -8   5      110.24      135.48     12.00 o
   9  -8   5      128.32      126.23     16.47 o
  10  -8   5       53.11       46.12     11.48 o
  11  -8   5      232.78      244.82     18.12 o
  12  -8   5       35.92       47.91     26.83 o
 -14  -7   5      196.26      195.67     21.27 o
 -13  -7   5       37.16       45.38     14.66 o
 -12  -7   5      639.45      607.96     31.74 o
 -11  -7   5        0.73        0.35     11.27 o
 -10  -7   5       98.89      101.36     13.16 o
  -9  -7   5      310.03      315.09     15.08 o
  -8  -7   5     1961.37     1904.71     61.96 o
  -7  -7   5     1371.70     1393.82     46.21 o
  -6  -7   5      914.95      895.80     26.98 o
  -5  -7   5     1796.75     1624.99     45.90 o
  -4  -7   5      358.78      335.45     12.41 o
  -3  -7   5       18.59       17.87      4.91 o
  -2  -7   5     4913.77     5041.82    137.12 o
  -1  -7   5      144.31      184.53      9.95 o
   0  -7   5      518.09      556.81     17.36 o
   1  -7   5      454.86      510.58     16.37 o
   2  -7   5     1217.56     1294.17     37.04 o
   3  -7   5     1306.79     1405.78     46.11 o
   4  -7   5      123.34      172.80      8.42 o
   5  -7   5      718.71      723.22     30.34 o
   6  -7   5      109.89       87.76      9.08 o
   7  -7   5      142.16      154.17     13.06 o
   8  -7   5      250.74      255.17     14.54 o
   9  -7   5      889.91      864.67     32.53 o
  10  -7   5      594.59      544.86     24.03 o
  11  -7   5      485.83      498.44     23.65 o
  12  -7   5       30.56       18.29     20.44 o
 -14  -6   5      247.07      268.15     45.59 o
 -13  -6   5       47.97       36.61     14.50 o
 -12  -6   5      726.68      773.15     30.39 o
 -11  -6   5       56.36       78.04     11.91 o
 -10  -6   5      233.62      226.68     13.39 o
  -9  -6   5      315.62      246.06     12.94 o
  -8  -6   5      453.59      436.47     17.91 o
  -7  -6   5      141.27      146.83     11.98 o
  -6  -6   5      443.95      477.30     17.30 o
  -5  -6   5      686.27      606.00     29.24 o
  -4  -6   5      124.42      139.99      7.09 o
  -3  -6   5     6407.67     6350.10    172.17 o
  -2  -6   5     1286.69     1234.84     40.07 o
  -1  -6   5      508.20      661.42     19.97 o
   0  -6   5     2856.23     3467.89     94.65 o
   1  -6   5     3370.59     3507.85     95.71 o
   2  -6   5     1395.49     1473.34     41.57 o
   3  -6   5     3912.44     3794.57    118.90 o
   4  -6   5       68.28       59.44      6.89 o
   5  -6   5      878.27      827.52     66.60 o
   6  -6   5     2904.99     3050.06     96.89 o
   7  -6   5     1660.17     1621.83     53.70 o
   8  -6   5       55.59       73.23      9.13 o
   9  -6   5     1456.40     1433.74     48.98 o
  10  -6   5       86.35      100.85     11.68 o
  11  -6   5     1142.27     1082.93     40.13 o
  12  -6   5        0.66        1.66     13.52 o
  13  -6   5      587.82      603.62     63.01 o
 -14  -5   5      716.86      662.18     35.72 o
 -13  -5   5      287.04      284.59     18.00 o
 -12  -5   5      192.32      178.02     13.87 o
 -11  -5   5       17.09       24.05      8.81 o
 -10  -5   5      254.63      239.85     14.33 o
  -9  -5   5     1630.51     1615.40     53.36 o
  -8  -5   5       11.97        7.15      6.93 o
  -7  -5   5     2466.66     2265.66     72.48 o
  -6  -5   5       45.08       58.75      6.85 o
  -5  -5   5     6076.16     5994.28    162.79 o
  -4  -5   5     1774.89     1677.00     46.99 o
  -3  -5   5     7266.12     7711.23    208.36 o
  -2  -5   5      355.91      363.71     21.17 o
  -1  -5   5    12920.96    13291.78    357.34 o
   0  -5   5     2355.95     3236.07     88.39 o
   1  -5   5     5167.27     5621.84    152.22 o
   2  -5   5     1923.68     2115.93     58.46 o
   3  -5   5     2688.61     2890.79     90.38 o
   4  -5   5     4045.34     4423.06    120.37 o
   5  -5   5     4430.94     4237.93    131.74 o
   6  -5   5        2.61       -4.67      6.02 o
   7  -5   5     1311.74     1355.61     45.28 o
   8  -5   5        1.39       -7.48      7.48 o
   9  -5   5      104.85      125.33     12.88 o
  10  -5   5     1113.84     1116.65     39.71 o
  11  -5   5       66.95       79.01     13.85 o
  12  -5   5      315.02      364.86     25.05 o
  13  -5   5      354.89      482.59     30.09 o
 -14  -4   5       93.32       87.11     17.66 o
 -13  -4   5     1100.98     1089.37     40.26 o
 -12  -4   5      663.08      714.28     28.36 o
 -11  -4   5     1526.15     1614.83     54.27 o
 -10  -4   5      121.45       92.04      9.53 o
  -9  -4   5      570.04      525.15     51.40 o
  -8  -4   5     1024.81     1051.45     42.45 o
  -7  -4   5      995.93      975.45     33.38 o
  -6  -4   5     2185.58     2079.35     76.68 o
  -5  -4   5       41.49       50.86      4.91 o
  -4  -4   5      578.62      766.88     22.62 o
  -3  -4   5      486.42      480.04     15.12 o
  -2  -4   5      122.21       89.38      5.00 o
  -1  -4   5     6205.41     7373.69    198.98 o
   0  -4   5       87.12       46.05      4.07 o
   1  -4   5     6309.18     7201.65    194.38 o
   2  -4   5      300.24      383.26     12.39 o
   3  -4   5      101.52       96.97      6.70 o
   4  -4   5     4306.88     4585.42    124.46 o
   5  -4   5       46.89       22.70      4.52 o
   6  -4   5      929.24      965.83     38.65 o
   7  -4   5     2766.18     2557.92     81.48 o
   8  -4   5     1571.15     1588.85     52.46 o
   9  -4   5       29.07       40.61      8.38 o
  10  -4   5      669.09      631.85     25.05 o
  11  -4   5        0.59        6.74     10.08 o
  12  -4   5      174.96      166.17     22.55 o
  13  -4   5        0.93        3.85     14.01 o
  14  -4   5      212.73      252.74     43.90 o
 -14  -3   5       37.74       53.52     16.65 o
 -13  -3   5       43.38       61.59     21.85 o
 -12  -3   5      244.69      257.79     15.75 o
 -11  -3   5      216.59      207.38     14.60 o
 -10  -3   5       31.80       28.26      8.14 o
  -9  -3   5       16.10       21.63     10.60 o
  -8  -3   5      207.98      214.38     11.55 o
  -7  -3   5       17.26       16.67      6.44 o
  -6  -3   5     1257.44     1101.00     36.74 o
  -5  -3   5     1901.44     2207.08     69.95 o
  -4  -3   5      656.76      710.15     20.86 o
  -3  -3   5     1029.81      905.83     25.83 o
  -2  -3   5     2375.76     2356.33     64.61 o
  -1  -3   5    12905.38    14405.87    387.31 o
   0  -3   5    26392.39    27011.90    725.06 o
   1  -3   5     2223.23     2424.50     66.27 o
   2  -3   5     4237.00     4378.47    118.69 o
   3  -3   5     1693.33     2040.17     56.21 o
   4  -3   5    21446.92    23964.10    643.81 o
   5  -3   5      137.73      149.48      8.17 o
   6  -3   5     3317.08     3156.70     86.75 o
   7  -3   5     9402.95     9885.11    267.12 o
   8  -3   5      436.79      393.30     16.51 o
   9  -3   5       42.86       36.39      7.87 o
  10  -3   5     1680.23     1648.00     54.81 o
  11  -3   5     1322.32     1307.51     45.36 o
  12  -3   5      375.35      360.75     52.90 o
  13  -3   5      654.60      694.01     38.28 o
  14  -3   5        3.54       -8.08     26.20 o
 -14  -2   5      517.43      534.92     30.25 o
 -13  -2   5       41.03       84.82     14.95 o
 -12  -2   5     1480.76     1514.24     52.30 o
 -11  -2   5     1124.07     1094.68     48.16 o
 -10  -2   5      730.18      640.34     25.03 o
  -9  -2   5     2434.44     2406.50     77.27 o
  -8  -2   5     1207.17     1099.30     37.44 o
  -7  -2   5      747.99      620.74     27.31 o
  -6  -2   5     1586.83     1663.00     53.75 o
  -5  -2   5     1248.76     1124.45     37.04 o
  -4  -2   5     1475.71     1363.72     43.95 o
  -3  -2   5     6835.47     7036.95    217.01 o
  -2  -2   5      477.62      526.46     15.59 o
  -1  -2   5     5513.25     5227.64    141.34 o
   0  -2   5     6161.48     4806.54    130.06 o
   1  -2   5    10539.37    10644.94    286.24 o
   2  -2   5        9.29        9.14      2.98 o
   3  -2   5     1718.19     1125.15     31.50 o
   4  -2   5     3803.34     3577.84     97.31 o
   5  -2   5      343.92      299.04     10.33 o
   6  -2   5      158.29      181.55      7.73 o
   7  -2   5     2922.71     2762.23     76.03 o
   8  -2   5       13.06        7.27      5.22 o
   9  -2   5       30.17       41.58      7.75 o
  10  -2   5        3.76        3.24      7.46 o
  11  -2   5        1.47        8.01      8.56 o
  12  -2   5       44.26       46.60     10.87 o
  13  -2   5      127.94      116.57     15.76 o
  14  -2   5       32.27       24.75     15.34 o
  15  -2   5        9.20       -1.12     27.12 o
 -14  -1   5      323.83      329.84     37.86 o
 -13  -1   5      147.14      147.99     17.02 o
 -12  -1   5      337.60      350.92     32.66 o
 -11  -1   5       45.70       41.10     10.04 o
 -10  -1   5      149.26      161.04     11.67 o
  -9  -1   5      769.67      710.37     26.57 o
  -8  -1   5      264.63      207.30     22.37 o
  -7  -1   5     1325.57     1411.94     46.47 o
  -6  -1   5     1670.38     1361.76     44.58 o
  -5  -1   5     1543.59     1608.17     51.77 o
  -4  -1   5      376.42      536.33     19.13 o
  -3  -1   5     1398.59     1187.48     38.32 o
  -2  -1   5       61.39      113.81      6.69 o
  -1  -1   5       28.67      123.41      6.83 o
   0  -1   5      247.17      251.54     10.56 o
   1  -1   5     1231.55     1052.28     29.46 o
   2  -1   5     3874.62     4230.13    114.59 o
   3  -1   5      452.74      351.04     11.19 o
   4  -1   5       16.55       -3.02      3.02 o
   5  -1   5     1587.58     1612.02     44.80 o
   6  -1   5      207.30      145.55      6.69 o
   7  -1   5     2849.51     2972.13     92.87 o
   8  -1   5     1494.56     1408.90     40.27 o
   9  -1   5      243.63      226.37      9.85 o
  10  -1   5      330.04      302.53     14.49 o
  11  -1   5     1957.30     1864.12     61.48 o
  12  -1   5      733.91      674.41     26.92 o
  13  -1   5     1011.67      927.60     43.02 o
  14  -1   5      115.69      102.99     16.59 o
  15  -1   5      115.24       94.46     27.96 o
 -14   0   5       98.83      130.84     20.17 o
 -13   0   5        8.23        7.69     13.68 o
 -12   0   5       11.82       10.89     12.32 o
 -11   0   5        0.34       12.32     12.43 o
 -10   0   5      318.96      296.08     15.44 o
  -9   0   5     1755.89     1775.58     58.55 o
  -8   0   5       17.29       20.03      6.95 o
  -7   0   5      914.45      941.25     40.06 o
  -6   0   5      153.04      111.69      6.12 o
  -5   0   5       29.39       11.83      5.49 o
  -4   0   5       80.98      161.27      9.57 o
  -3   0   5     2929.86     3612.61    112.36 o
  -2   0   5     3534.55     3407.81     83.39 o
  -1   0   5       94.45       35.47      3.11 o
   0   0   5     1441.12      871.03     24.55 o
   1   0   5        8.31       24.29      4.03 o
   2   0   5     6868.60     8721.50    208.31 o
   3   0   5     1324.32     1301.20     35.98 o
   4   0   5    13186.47    15471.57    415.50 o
   5   0   5    11831.36    12877.01    346.29 o
   6   0   5       11.88       18.18      4.00 o
   7   0   5      330.06      385.70     12.91 o
   8   0   5     1610.16     1961.00     54.83 o
   9   0   5      551.80      486.35     16.40 o
  10   0   5     3318.07     3457.45     95.47 o
  11   0   5      114.45      135.46     11.73 o
  12   0   5      450.15      434.84     29.67 o
  13   0   5       69.78       80.71     29.22 o
  14   0   5      528.36      514.56     29.20 o
  15   0   5      120.04      113.85     26.48 o
 -13   1   5      333.40      301.19     29.50 o
 -12   1   5      318.37      390.99     24.42 o
 -11   1   5      543.06      596.94     29.90 o
 -10   1   5       46.09       44.31     10.92 o
  -9   1   5      220.53      195.73     12.25 o
  -8   1   5     3434.40     3463.70    109.61 o
  -7   1   5     1090.94     1145.44     47.72 o
  -6   1   5     3826.05     4057.50    129.32 o
  -5   1   5      154.47      172.70      7.38 o
  -4   1   5     7472.67     8699.11    234.21 o
  -3   1   5     1028.06     1205.02     33.87 o
  -2   1   5     5462.13     6026.09    190.51 o
  -1   1   5       52.68       10.24      3.61 o
   0   1   5     1910.80     2285.15     62.37 o
   1   1   5    10077.82    13003.49    349.47 o
   2   1   5       44.56       24.98      7.69 o
   3   1   5      172.51      339.32     12.76 o
   4   1   5       93.34       75.65      6.08 o
   5   1   5       94.15       87.49      4.61 o
   6   1   5     1214.45     1228.38     34.60 o
   7   1   5     4062.12     3866.86    105.28 o
   8   1   5      258.33      187.64      9.91 o
   9   1   5      244.14      278.96     10.98 o
  10   1   5       71.46       90.49      7.15 o
  11   1   5       81.26       90.76      8.16 o
  12   1   5      276.81      242.35     14.74 o
  13   1   5        2.51        5.73     11.38 o
  14   1   5       79.90      102.80     16.04 o
  15   1   5      196.35      215.25     21.21 o
 -13   2   5       52.98       28.35     23.81 o
 -12   2   5      695.66      718.89     40.95 o
 -11   2   5       76.79       76.82     18.76 o
 -10   2   5      291.73      339.17     34.56 o
  -9   2   5      578.22      612.69     29.40 o
  -8   2   5        1.67       12.06      9.66 o
  -7   2   5     1195.35     1190.00     34.74 o
  -6   2   5      238.32      226.64     11.88 o
  -5   2   5       15.80       25.61      4.63 o
  -4   2   5     6310.17     6352.31    172.08 o
  -3   2   5      348.05      299.26     10.23 o
  -2   2   5       45.23      111.97      5.26 o
  -1   2   5      228.52      190.40      9.60 o
   0   2   5     2649.92     2655.80     72.33 o
   1   2   5      175.43      335.41     10.49 o
   2   2   5      757.19      689.89     19.82 o
   3   2   5     3508.57     3295.17     79.24 o
   4   2   5     3777.06     3531.78     95.82 o
   5   2   5     4131.46     4401.12    119.22 o
   6   2   5      492.61      562.31     17.00 o
   7   2   5     5059.07     5194.12    140.97 o
   8   2   5      729.49      804.24     23.97 o
   9   2   5     2239.15     2195.39     61.25 o
  10   2   5      246.42      207.53     10.61 o
  11   2   5     5193.67     4964.73    181.90 o
  12   2   5      204.39      192.76     10.86 o
  13   2   5     2711.41     2517.46    102.01 o
  14   2   5      189.41      198.24     18.18 o
  15   2   5        9.98       15.23     16.04 o
  16   2   5       50.90       53.67     25.99 o
 -13   3   5       48.14       76.77     17.76 o
 -12   3   5      784.39      846.85     76.36 o
 -11   3   5       47.44       42.21     13.75 o
 -10   3   5       36.65       32.31     12.11 o
  -9   3   5      326.15      273.42     26.76 o
  -8   3   5     1349.57     1197.95     49.82 o
  -7   3   5     1920.16     1793.58     56.56 o
  -6   3   5     2838.07     2973.21     82.18 o
  -5   3   5     3774.20     3922.33    107.29 o
  -4   3   5      888.90      787.44     24.70 o
  -3   3   5     2318.03     2082.28     57.31 o
  -2   3   5      168.34      120.44      5.81 o
  -1   3   5     4094.27     5254.83    141.84 o
   0   3   5     2078.19     2511.31     68.62 o
   1   3   5    15504.61    17882.95    480.34 o
   2   3   5     3123.75     4010.41    108.68 o
   3   3   5     9849.57    10284.27    276.72 o
   4   3   5      605.73      438.84     13.42 o
   5   3   5     1589.58     1610.14     44.64 o
   6   3   5      331.21      390.41     12.57 o
   7   3   5     5694.08     6301.85    170.56 o
   8   3   5        9.28       30.17      5.31 o
   9   3   5       39.32       31.57      5.71 o
  10   3   5      379.67      346.87     15.50 o
  11   3   5     5388.65     5347.37    146.10 o
  12   3   5        0.96        8.04      7.47 o
  13   3   5      975.30      853.52     32.64 o
  14   3   5       90.58       88.38     15.51 o
  15   3   5       61.34       93.12     17.23 o
  16   3   5       96.55      154.54     30.21 o
 -12   4   5       73.56      110.80     17.91 o
 -11   4   5      308.57      311.77     22.08 o
 -10   4   5       41.17       25.04     12.00 o
  -9   4   5      842.75      819.76     37.60 o
  -8   4   5      422.29      380.00     21.49 o
  -7   4   5      752.31      720.51     26.46 o
  -6   4   5      229.09      209.68     10.06 o
  -5   4   5     4473.49     4707.94    128.78 o
  -4   4   5       15.47       41.01      7.52 o
  -3   4   5     2143.08     1767.42     74.34 o
  -2   4   5     5093.91     5668.29    153.52 o
  -1   4   5    11872.58    12260.06    330.30 o
   0   4   5        2.23        8.91      3.43 o
   1   4   5     1664.31     1425.29     39.60 o
   2   4   5     3742.19     3017.67     82.17 o
   3   4   5     8808.92     8740.11    235.49 o
   4   4   5     6657.80     6783.28    182.88 o
   5   4   5      486.83      834.66     23.99 o
   6   4   5      591.45      499.33     17.38 o
   7   4   5     1887.97     1633.86     45.67 o
   8   4   5      482.50      579.14     18.11 o
   9   4   5       51.44       56.52      5.80 o
  10   4   5       90.10       85.49      6.96 o
  11   4   5     1349.87     1259.54     36.95 o
  12   4   5     1723.40     1687.07     57.12 o
  13   4   5      508.98      493.57     21.57 o
  14   4   5      277.40      339.53     18.46 o
  15   4   5        0.86       -0.95     16.37 o
 -12   5   5      246.35      271.79     41.09 o
 -11   5   5        9.79       12.95     23.81 o
 -10   5   5       72.08       78.11     28.24 o
  -9   5   5       24.05       32.92     12.19 o
  -8   5   5     1502.22     1418.53     64.91 o
  -7   5   5      336.40      344.88     40.26 o
  -6   5   5      157.05      138.31      9.74 o
  -5   5   5      115.92      106.91      7.25 o
  -4   5   5      148.87      114.41     10.83 o
  -3   5   5       91.50      100.08      6.33 o
  -2   5   5     1664.65     1497.45     42.22 o
  -1   5   5     2817.69     2618.72     71.99 o
   0   5   5     1384.65     1731.12     48.10 o
   1   5   5     1973.84     1826.45     50.46 o
   2   5   5    11465.18    14098.28    379.29 o
   3   5   5      196.73      274.52      9.42 o
   4   5   5       34.31       12.32      3.54 o
   5   5   5        5.65        8.98      3.53 o
   6   5   5     1527.86     1417.69     39.74 o
   7   5   5     1507.60     1545.64     43.36 o
   8   5   5     1519.51     1476.35     43.83 o
   9   5   5       53.07       34.35      5.55 o
  10   5   5     1575.94     1532.43     43.76 o
  11   5   5      164.22      124.19      8.25 o
  12   5   5     2463.08     2295.90     64.58 o
  13   5   5      357.55      366.65     15.51 o
  14   5   5     1602.86     1357.52     60.10 o
  15   5   5       18.65       18.17     16.17 o
 -11   6   5        1.80        8.39     14.94 o
 -10   6   5        8.99       26.91     20.16 o
  -9   6   5       73.86      104.07     15.14 o
  -8   6   5     1070.48      984.97     43.16 o
  -7   6   5       77.97      110.87     10.64 o
  -6   6   5     2552.64     2431.70    123.67 o
  -5   6   5       91.03      103.82     15.70 o
  -4   6   5       15.98       -2.64      5.20 o
  -3   6   5      164.66      218.47      9.40 o
  -2   6   5     6538.98     6811.11    184.75 o
  -1   6   5     2554.90     2748.25     75.61 o
   0   6   5    10055.79    10347.15    278.97 o
   1   6   5     7623.89     7365.23    198.90 o
   2   6   5     5791.48     5521.92    149.47 o
   3   6   5      799.34     1171.84     33.18 o
   4   6   5     8724.85     9671.39    260.41 o
   5   6   5     2268.55     2389.90     65.54 o
   6   6   5       17.26       22.17      4.82 o
   7   6   5     3643.56     3563.02     97.15 o
   8   6   5     1305.44     1322.87     37.77 o
   9   6   5        7.22       14.18      5.16 o
  10   6   5      220.25      185.92     11.98 o
  11   6   5     2141.78     1856.12     82.25 o
  12   6   5     1146.65     1140.00     34.47 o
  13   6   5      775.97      726.16     28.59 o
  14   6   5      111.26      106.74     14.90 o
  15   6   5        1.17      -13.93     14.61 o
 -11   7   5      174.36      153.46     19.74 o
 -10   7   5      753.28      717.39     36.16 o
  -9   7   5      354.67      314.00     26.20 o
  -8   7   5      273.21      298.44     19.87 o
  -7   7   5      675.98      651.06     25.83 o
  -6   7   5      659.49      657.18     92.96 o
  -5   7   5      750.34      662.39     90.54 o
  -4   7   5      699.94      675.72     83.20 o
  -3   7   5      585.57      519.13     17.47 o
  -2   7   5      782.32      646.76     20.34 o
  -1   7   5     1119.42     1133.09     32.85 o
   0   7   5     1719.73     1734.21     48.60 o
   1   7   5     6307.76     6716.01    181.54 o
   2   7   5     1047.11     1402.87     39.50 o
   3   7   5      208.47      327.54     14.52 o
   4   7   5     1980.71     2242.27     61.90 o
   5   7   5     1806.76     2192.81     60.66 o
   6   7   5      402.94      432.89     14.41 o
   7   7   5     1708.50     1575.20     44.38 o
   8   7   5       87.24      122.03      7.22 o
   9   7   5      987.85      878.34     26.49 o
  10   7   5     1366.34     1357.34     45.97 o
  11   7   5       30.06       19.35      7.33 o
  12   7   5        0.76        3.80      8.23 o
  13   7   5      285.42      226.00     14.32 o
  14   7   5        3.77       -5.58     12.80 o
  15   7   5        2.41       15.74     16.09 o
 -10   8   5      180.88      145.10     38.21 o
  -9   8   5      166.84      256.85     27.96 o
  -8   8   5      143.86      140.58     26.20 o
  -7   8   5       19.38       28.56      9.89 o
  -6   8   5        3.94       -3.43      7.94 o
  -5   8   5      627.88      538.02     90.59 o
  -4   8   5      779.15      660.95     50.19 o
  -3   8   5        2.69        4.74      6.79 o
  -2   8   5      244.09      250.64     10.59 o
  -1   8   5      539.62      610.46     21.60 o
   0   8   5      432.83      507.08     16.74 o
   1   8   5      150.68      149.78      8.03 o
   2   8   5     2308.82     2555.65     70.64 o
   3   8   5      156.58      133.01      9.15 o
   4   8   5       35.43       58.56      5.81 o
   5   8   5      250.59      267.32     10.13 o
   6   8   5      243.56      281.47     16.06 o
   7   8   5    10870.53    11694.87    359.47 o
   8   8   5     1631.45     1507.80     50.34 o
   9   8   5       94.25       88.82     11.92 o
  10   8   5     1162.08     1173.93     40.43 o
  11   8   5     1095.51     1079.33     38.14 o
  12   8   5      879.87      847.95     31.72 o
  13   8   5      392.71      424.53     39.89 o
  14   8   5       75.41       69.22     14.79 o
  15   8   5       63.14       63.58     16.92 o
  16   8   5      205.60      236.87     33.02 o
 -10   9   5        7.44       -1.81     16.32 o
  -9   9   5      356.58      390.65     25.68 o
  -8   9   5      639.41      649.03     33.18 o
  -7   9   5      839.99      714.97    115.07 o
  -6   9   5     1327.68      951.88    162.98 o
  -5   9   5     1362.61     1257.43     52.11 o
  -4   9   5       30.17        1.98      7.98 o
  -3   9   5     5096.14     5160.95    162.10 o
  -2   9   5       72.87       63.88      7.31 o
  -1   9   5      439.78      420.47     14.91 o
   0   9   5     1068.75      974.79     28.84 o
   1   9   5     1908.80     1892.51     53.28 o
   2   9   5     4204.46     4239.85    115.78 o
   3   9   5      536.50      371.49     13.10 o
   4   9   5     8905.29     9035.19    244.06 o
   5   9   5      121.80       90.20      8.19 o
   6   9   5     2265.90     2168.93     70.99 o
   7   9   5      477.85      438.14     17.97 o
   8   9   5     4437.37     4550.27    145.42 o
   9   9   5      846.12      854.87     30.87 o
  10   9   5      576.78      591.48     30.73 o
  11   9   5      670.90      604.30     24.13 o
  12   9   5        8.94       17.19      9.28 o
  13   9   5      167.20      144.69     16.14 o
  14   9   5       80.79       47.91     15.02 o
  15   9   5       20.43       14.29     15.93 o
  -9  10   5       46.04      112.33     18.58 o
  -8  10   5      328.91      219.43     20.79 o
  -7  10   5        1.93       -0.70     12.55 o
  -6  10   5      809.00      720.17    120.27 o
  -5  10   5      146.71      117.82     13.79 o
  -4  10   5      127.62      121.22     12.36 o
  -3  10   5        0.32        2.44      7.63 o
  -2  10   5        3.13        3.90      7.60 o
  -1  10   5        0.51        6.79      6.20 o
   0  10   5      101.11       72.16      7.05 o
   1  10   5     2079.75     2012.19     56.70 o
   2  10   5       21.82       18.34      5.84 o
   3  10   5       73.81       62.20      6.67 o
   4  10   5       77.65       72.39      7.86 o
   5  10   5      218.49      202.62     11.53 o
   6  10   5     2249.61     2208.58     72.46 o
   7  10   5        9.24        6.46      6.71 o
   8  10   5        4.78       -3.43      7.53 o
   9  10   5     1323.95     1416.99     48.35 o
  10  10   5      391.61      367.77     16.93 o
  11  10   5      140.39      147.54     11.27 o
  12  10   5      424.84      420.75     20.06 o
  13  10   5       87.56      109.81     16.10 o
  14  10   5      610.03      600.16     33.39 o
  15  10   5      413.52      400.49     27.13 o
  -8  11   5       33.65       59.08     16.76 o
  -7  11   5       95.13      119.77     16.78 o
  -6  11   5       96.88       70.71     18.17 o
  -5  11   5       28.38       -3.94      9.12 o
  -4  11   5      102.98      148.73     12.28 o
  -3  11   5       14.12       25.31      8.88 o
  -2  11   5     2196.84     1968.19     64.73 o
  -1  11   5      154.55      163.68     11.42 o
   0  11   5      287.64      308.46     12.91 o
   1  11   5      157.15      138.92      8.80 o
   2  11   5      362.86      427.97     24.78 o
   3  11   5        5.57        9.55      7.22 o
   4  11   5      144.48      194.10     11.80 o
   5  11   5      417.35      468.51     19.47 o
   6  11   5       67.90       91.15      9.19 o
   7  11   5     2726.46     2664.80     87.21 o
   8  11   5       65.22       54.25     13.51 o
   9  11   5      541.06      560.25     27.81 o
  10  11   5      332.22      314.83     25.17 o
  11  11   5     1453.53     1470.66     51.06 o
  12  11   5        2.85       -1.54      9.74 o
  13  11   5      214.34      262.85     21.51 o
  14  11   5        8.01       24.14     15.41 o
  15  11   5       49.89       52.88     18.12 o
  -7  12   5       41.55       92.88     17.27 o
  -6  12   5      289.47      313.93     22.24 o
  -5  12   5      506.78      435.43     36.15 o
  -4  12   5       45.89       21.98     10.34 o
  -3  12   5     2199.90     2193.39     72.51 o
  -2  12   5       75.48       98.74     11.30 o
  -1  12   5      757.59      895.37     33.20 o
   0  12   5       10.59       34.54     10.90 o
   1  12   5      888.16      785.00     29.46 o
   2  12   5       50.36       27.15      8.01 o
   3  12   5      590.53      734.77     27.86 o
   4  12   5      479.27      404.99     17.88 o
   5  12   5       82.15       40.53      8.56 o
   6  12   5       24.45       18.73      7.78 o
   7  12   5     1165.29     1318.25     45.79 o
   8  12   5       22.37       13.68      7.96 o
   9  12   5     1012.17      869.77     32.37 o
  10  12   5      311.06      389.10     23.16 o
  11  12   5        2.12        9.19      9.41 o
  12  12   5        3.52        2.31     12.80 o
  13  12   5       30.67       12.21     13.79 o
  14  12   5       21.82       47.54     27.61 o
  -6  13   5        2.46       12.96     13.38 o
  -5  13   5      154.55       98.19     17.48 o
  -4  13   5        5.20       -3.00     10.76 o
  -3  13   5       42.56       41.86     11.62 o
  -2  13   5      439.21      337.21     21.76 o
  -1  13   5      201.09      102.46     14.14 o
   0  13   5       89.28       83.55     12.85 o
   1  13   5      114.21       96.87     13.32 o
   2  13   5       11.50       18.01      8.90 o
   3  13   5      130.73      127.13     10.98 o
   4  13   5      130.66       82.10      9.67 o
   5  13   5        2.96        6.72      8.38 o
   6  13   5       25.34       12.31      8.49 o
   7  13   5      596.81      645.18     30.54 o
   8  13   5       17.27        5.08      8.66 o
   9  13   5        1.37        2.26      9.09 o
  10  13   5       78.75       94.34     11.52 o
  11  13   5      329.78      331.33     18.11 o
  12  13   5      804.89      884.56     35.38 o
  13  13   5      247.54      269.83     22.70 o
  14  13   5      615.24      583.50     34.57 o
  -5  14   5      177.51      132.11     27.96 o
  -4  14   5       21.72       83.82     16.58 o
  -3  14   5       10.25       44.11     25.92 o
  -2  14   5      514.18      467.48     27.13 o
  -1  14   5      130.18      125.05     23.46 o
   0  14   5      284.53      277.08     23.60 o
   1  14   5      375.76      248.97     48.05 o
   2  14   5     1131.02     1338.87     87.11 o
   3  14   5      653.90      741.95     29.22 o
   4  14   5     2243.34     1973.08     77.52 o
   5  14   5      540.02      550.98     23.41 o
   6  14   5      851.17      969.74     36.19 o
   7  14   5      154.56      161.91     12.83 o
   8  14   5     1408.31     1297.69     46.16 o
   9  14   5      143.06      202.46     20.10 o
  10  14   5      630.15      684.78     36.95 o
  11  14   5      388.97      408.28     23.25 o
  12  14   5      172.74      171.35     15.91 o
  13  14   5      259.07      297.09     24.07 o
  -4  15   5      111.98      159.93     20.55 o
  -3  15   5        0.68       36.20     39.62 o
  -2  15   5      493.39      465.02     28.40 o
  -1  15   5      331.22      377.64     25.15 o
   0  15   5      240.20      307.03     22.12 o
   1  15   5      861.07      663.32     34.35 o
   2  15   5      351.03      279.35     20.53 o
   3  15   5      127.75      143.91     16.13 o
   4  15   5      679.71      696.40     34.47 o
   5  15   5      782.76      889.48     34.27 o
   6  15   5       63.60       56.64     10.66 o
   7  15   5      421.51      366.93     18.99 o
   8  15   5       49.65       49.87     11.01 o
   9  15   5      318.17      383.53     20.23 o
  10  15   5        1.00        4.16     10.71 o
  11  15   5        3.56       21.67     28.59 o
  12  15   5       39.92       46.15     14.91 o
  13  15   5      101.73      107.97     19.31 o
  -2  16   5       36.92       14.27     16.22 o
  -1  16   5        1.56       22.05     17.70 o
   0  16   5       37.01       55.15     15.64 o
   1  16   5        4.63      -12.44     12.44 o
   2  16   5      397.44      466.39     27.90 o
   3  16   5      333.35      312.95     22.97 o
   4  16   5      232.53      192.28     17.96 o
   5  16   5      572.05      683.35     28.87 o
   6  16   5      208.08      159.91     14.34 o
   7  16   5       74.17       42.50     17.40 o
   8  16   5       34.76       41.66     11.67 o
   9  16   5      228.72      293.69     18.77 o
  10  16   5      117.93      131.39     14.58 o
  11  16   5       90.72       98.57     15.23 o
   0  17   5      123.99       96.80     18.03 o
   1  17   5      129.33       89.77     17.34 o
   2  17   5      249.77      280.41     22.40 o
   3  17   5      384.32      365.23     25.01 o
   4  17   5       73.98       67.20     16.37 o
   5  17   5      433.43      491.47     30.27 o
   6  17   5       89.76       57.71     13.39 o
   7  17   5      322.69      274.43     29.82 o
   8  17   5      861.25      987.60     39.20 o
   9  17   5       39.84       62.63     13.78 o
  10  17   5      110.65      119.40     16.49 o
   3  18   5        0.48       -1.53     22.69 o
   4  18   5      106.96       92.91     17.70 o
   5  18   5      128.24      150.81     21.92 o
   6  18   5       38.92       62.43     17.78 o
   7  18   5       74.64       39.19     14.95 o
   8  18   5       49.59       26.65     14.98 o
  -6 -17   6       67.14       63.08     18.40 o
  -5 -17   6      352.28      334.61     43.62 o
  -4 -17   6       39.94       56.76     17.84 o
  -3 -17   6      469.23      447.40     28.90 o
  -2 -17   6      276.82      305.46     24.63 o
  -1 -17   6      190.35      178.09     21.20 o
  -8 -16   6       12.22       23.66     16.14 o
  -7 -16   6       18.47       37.10     20.37 o
  -6 -16   6      116.65      157.54     19.67 o
  -5 -16   6      191.37      214.20     17.63 o
  -4 -16   6        9.21       -4.61     14.41 o
  -3 -16   6       19.77       22.85     14.78 o
  -2 -16   6      151.20      194.15     28.38 o
  -1 -16   6        0.99       -2.57     14.13 o
   0 -16   6       62.88       69.22     15.42 o
   1 -16   6       66.03       20.07     24.66 o
   2 -16   6      491.12      510.90     61.11 o
  -9 -15   6      180.36      196.95     20.71 o
  -8 -15   6      281.40      316.62     29.01 o
  -7 -15   6       51.19       48.39     14.74 o
  -6 -15   6      299.03      294.99     21.55 o
  -5 -15   6      170.37      181.80     14.98 o
  -4 -15   6      106.27      113.09     13.49 o
  -3 -15   6       85.58      101.44     15.83 o
  -2 -15   6      997.34     1014.37     47.10 o
  -1 -15   6       67.83       68.61     30.63 o
   0 -15   6      534.70      542.21     30.21 o
   1 -15   6       17.77       37.39     15.39 o
   2 -15   6      715.02      754.84     38.99 o
   3 -15   6       20.14       14.65     16.31 o
   4 -15   6      517.37      490.78     31.21 o
 -10 -14   6     1047.81     1063.32     50.36 o
  -9 -14   6      258.96      250.48     21.56 o
  -8 -14   6      211.60      199.67     18.86 o
  -7 -14   6      157.55      163.66     17.85 o
  -6 -14   6      225.00      205.89     18.02 o
  -5 -14   6      136.20      138.03     19.06 o
  -4 -14   6      288.85      294.38     17.18 o
  -3 -14   6      583.21      603.32     25.73 o
  -2 -14   6      266.10      315.78     26.20 o
  -1 -14   6      473.94      518.15     28.30 o
   0 -14   6     1217.76     1115.83     50.28 o
   1 -14   6      261.40      266.72     37.72 o
   2 -14   6       52.57       64.82     15.09 o
   3 -14   6      565.74      573.86     49.38 o
   4 -14   6       66.09       80.15     17.48 o
   5 -14   6        1.14      -14.86     15.60 o
   6 -14   6       30.87       26.36     17.02 o
 -11 -13   6        5.13       28.27     15.79 o
 -10 -13   6      136.52      140.07     18.76 o
  -9 -13   6        3.97       15.19     13.60 o
  -8 -13   6       13.77       18.23     13.04 o
  -7 -13   6      644.25      642.68     32.75 o
  -6 -13   6       42.80       46.15     12.56 o
  -5 -13   6      615.47      631.61     26.25 o
  -4 -13   6       73.82       88.86     11.87 o
  -3 -13   6      141.01      115.54     11.60 o
  -2 -13   6       93.77       95.19     11.07 o
  -1 -13   6       27.33       52.61     12.66 o
   0 -13   6       50.87       49.81     12.26 o
   1 -13   6     2043.26     2028.18     83.31 o
   2 -13   6        6.24       -2.92     12.02 o
   3 -13   6      922.22      890.32     33.89 o
   4 -13   6       28.19       20.03     11.51 o
   5 -13   6      510.99      619.86     27.10 o
   6 -13   6       30.67       35.47     13.06 o
   7 -13   6      669.67      781.00     32.93 o
 -12 -12   6       54.65       67.49     17.24 o
 -11 -12   6      173.99      144.76     29.36 o
 -10 -12   6       56.74       68.96     14.92 o
  -9 -12   6      175.83      149.58     16.34 o
  -8 -12   6      631.63      587.44     30.91 o
  -7 -12   6      513.42      514.07     34.42 o
  -6 -12   6      228.36      235.28     22.89 o
  -5 -12   6     2098.78     2044.86     68.69 o
  -4 -12   6      128.91       86.28     12.65 o
  -3 -12   6     4482.70     4398.92    171.94 o
  -2 -12   6     1550.23     1753.45     59.15 o
  -1 -12   6      727.63      733.96     28.32 o
   0 -12   6       63.71       81.50     12.08 o
   1 -12   6      266.67      277.59     18.09 o
   2 -12   6     1717.60     1712.64     57.33 o
   3 -12   6      246.68      250.85     14.82 o
   4 -12   6     2025.12     2034.68     67.47 o
   5 -12   6      114.66      102.15     12.33 o
   6 -12   6      484.58      531.11     23.97 o
   7 -12   6        5.07       14.81     12.04 o
   8 -12   6      478.19      553.78     32.34 o
 -12 -11   6      883.12      851.70     42.33 o
 -11 -11   6       10.08       14.78     13.87 o
 -10 -11   6      736.37      719.65     36.73 o
  -9 -11   6      317.41      271.31     20.02 o
  -8 -11   6     1560.53     1649.66     68.72 o
  -7 -11   6      999.96      906.11     41.13 o
  -6 -11   6     2027.61     1946.36     65.72 o
  -5 -11   6      150.02      145.21     11.49 o
  -4 -11   6      257.88      242.62     16.85 o
  -3 -11   6       28.53       27.55      8.08 o
  -2 -11   6      325.64      338.50     20.31 o
  -1 -11   6        1.32        4.25      6.20 o
   0 -11   6      327.57      293.11     12.56 o
   1 -11   6      637.03      580.54     22.82 o
   2 -11   6       80.95       63.35      8.95 o
   3 -11   6        3.52       11.01      8.11 o
   4 -11   6      292.65      270.63     15.25 o
   5 -11   6      270.05      254.96     19.65 o
   6 -11   6       85.58      122.31     12.60 o
   7 -11   6        4.19       19.59     11.64 o
   8 -11   6       55.34       80.00     13.33 o
   9 -11   6        0.58       -4.52     13.74 o
 -13 -10   6        8.12       27.49     15.79 o
 -12 -10   6       92.39      125.56     20.44 o
 -11 -10   6      154.01      153.03     17.38 o
 -10 -10   6      183.91      205.46     19.74 o
  -9 -10   6       50.55       76.96     13.80 o
  -8 -10   6      243.52      235.35     33.23 o
  -7 -10   6      118.13      124.29     13.41 o
  -6 -10   6      419.97      421.61     19.08 o
  -5 -10   6     1468.14     1316.33     51.80 o
  -4 -10   6       16.77        9.10      9.66 o
  -3 -10   6      401.48      450.54     18.22 o
  -2 -10   6     4198.36     4228.14    116.01 o
  -1 -10   6       11.43       11.67      5.96 o
   0 -10   6      300.39      375.28     13.95 o
   1 -10   6       14.55       14.80      6.32 o
   2 -10   6      365.97      424.56     17.91 o
   3 -10   6       22.77       10.41      7.54 o
   4 -10   6      282.97      338.98     17.86 o
   5 -10   6      455.27      475.65     20.68 o
   6 -10   6      426.09      469.31     21.15 o
   7 -10   6     1603.96     1733.80     58.84 o
   8 -10   6        6.50        9.42     10.98 o
   9 -10   6      791.41      856.82     34.59 o
  10 -10   6      240.77      251.84     33.02 o
 -13  -9   6      353.77      350.23     25.53 o
 -12  -9   6      341.65      399.62     26.26 o
 -11  -9   6     1143.70     1300.44     57.15 o
 -10  -9   6      169.00      164.26     16.14 o
  -9  -9   6      679.24      670.96     35.12 o
  -8  -9   6     1194.66     1159.30     58.30 o
  -7  -9   6      347.19      325.31     19.49 o
  -6  -9   6       98.09      107.42      9.71 o
  -5  -9   6     3985.31     4059.20    158.31 o
  -4  -9   6      305.82      300.31     12.63 o
  -3  -9   6     1407.28     1357.75     44.93 o
  -2  -9   6      140.66      140.96      8.20 o
  -1  -9   6      997.43     1045.17     30.93 o
   0  -9   6      561.55      521.42     17.39 o
   1  -9   6       88.41      102.06      7.91 o
   2  -9   6       50.40      101.66      8.17 o
   3  -9   6       80.09      103.64      9.27 o
   4  -9   6      276.64      325.58     18.43 o
   5  -9   6      201.23      226.58     13.20 o
   6  -9   6      108.68      138.28     11.33 o
   7  -9   6      953.45      905.63     35.83 o
   8  -9   6      179.84      213.16     15.13 o
   9  -9   6      530.59      599.08     41.26 o
  10  -9   6       18.72       17.82     15.10 o
  11  -9   6       15.64       11.77     16.74 o
 -13  -8   6      129.18      166.81     19.22 o
 -12  -8   6       16.37        3.32     13.50 o
 -11  -8   6      736.91      727.45     35.98 o
 -10  -8   6      238.31      221.32     18.13 o
  -9  -8   6      650.46      619.10     46.64 o
  -8  -8   6      551.56      504.87     21.00 o
  -7  -8   6     1523.53     1398.46     46.68 o
  -6  -8   6      209.40      241.45     25.95 o
  -5  -8   6      115.25      105.02     15.31 o
  -4  -8   6       39.40       41.59      6.40 o
  -3  -8   6     2570.79     2432.18     77.41 o
  -2  -8   6     2788.75     2744.41     75.79 o
  -1  -8   6     1141.41     1046.58     30.62 o
   0  -8   6      326.53      296.41     11.30 o
   1  -8   6     1359.69     1561.40     44.39 o
   2  -8   6     1594.20     1532.69     43.68 o
   3  -8   6      956.86      883.77     45.22 o
   4  -8   6       62.49       81.82      8.68 o
   5  -8   6      386.39      371.62     16.75 o
   6  -8   6       74.42       69.69      9.26 o
   7  -8   6       35.60       19.31      8.70 o
   8  -8   6     1112.67     1253.34     44.22 o
   9  -8   6       75.62       66.65     11.26 o
  10  -8   6      425.28      437.48     27.00 o
  11  -8   6       10.93       27.61     15.09 o
 -14  -7   6        9.22       14.47     28.24 o
 -13  -7   6       83.63       76.94     16.88 o
 -12  -7   6      178.05      183.82     22.62 o
 -11  -7   6       89.52      150.66     18.26 o
 -10  -7   6      373.65      379.00     18.43 o
  -9  -7   6       22.73       20.11     11.05 o
  -8  -7   6     1546.67     1461.51     48.86 o
  -7  -7   6        3.19       11.04      7.12 o
  -6  -7   6       37.77       49.68      7.55 o
  -5  -7   6     2010.75     2004.82     56.43 o
  -4  -7   6      295.86      371.58     13.38 o
  -3  -7   6      494.92      578.58     18.50 o
  -2  -7   6     2010.04     1880.51     52.44 o
  -1  -7   6      120.65      157.91      7.80 o
   0  -7   6       42.66       78.90      6.06 o
   1  -7   6       83.63       62.29      5.75 o
   2  -7   6     5977.80     5818.98    158.04 o
   3  -7   6      172.25      192.96     21.78 o
   4  -7   6     4019.00     3926.77    107.06 o
   5  -7   6      814.25      816.06     36.11 o
   6  -7   6     1065.24     1111.10     38.40 o
   7  -7   6      228.05      210.50     12.64 o
   8  -7   6     1001.15      902.70     33.20 o
   9  -7   6      344.47      339.66     24.05 o
  10  -7   6     2058.81     2096.66     70.43 o
  11  -7   6       28.65       49.93     14.76 o
  12  -7   6      130.13      211.66     68.98 o
 -14  -6   6      521.07      596.66     34.43 o
 -13  -6   6      279.29      296.18     23.34 o
 -12  -6   6      771.13      775.98     31.19 o
 -11  -6   6       40.82       35.84     10.33 o
 -10  -6   6       79.69       74.00     10.06 o
  -9  -6   6      330.05      381.79     17.35 o
  -8  -6   6     5700.71     5578.24    173.88 o
  -7  -6   6     1653.17     1676.82     54.95 o
  -6  -6   6     1693.58     1433.52     47.30 o
  -5  -6   6      205.59      213.16     11.93 o
  -4  -6   6     1472.72     1410.10     46.01 o
  -3  -6   6     1272.53     1288.91     36.87 o
  -2  -6   6    25222.57    26985.82    724.70 o
  -1  -6   6     1258.50     1094.52     31.50 o
   0  -6   6      760.89      680.18     20.61 o
   1  -6   6      779.58      689.21     20.86 o
   2  -6   6     1375.08     1407.98     39.99 o
   3  -6   6      184.79      223.06     27.56 o
   4  -6   6     3931.28     4162.73    113.80 o
   5  -6   6      345.79      373.67     13.49 o
   6  -6   6     8634.16     8975.92    277.84 o
   7  -6   6       89.42       89.70      9.10 o
   8  -6   6       87.23      100.25      9.94 o
   9  -6   6      821.88      785.80     38.55 o
  10  -6   6      119.08      138.36     13.17 o
  11  -6   6       37.79       43.17     17.77 o
  12  -6   6       37.28       20.58     14.69 o
  13  -6   6        9.53       13.43     18.01 o
 -14  -5   6      448.07      482.87     30.15 o
 -13  -5   6        1.45       -2.56     12.12 o
 -12  -5   6      676.61      790.69     30.80 o
 -11  -5   6      146.30      163.26     14.27 o
 -10  -5   6     1069.27     1184.83     41.37 o
  -9  -5   6      259.48      269.45     15.83 o
  -8  -5   6       35.76       88.00     11.88 o
  -7  -5   6      239.50      267.66     13.18 o
  -6  -5   6      600.56      527.47     20.20 o
  -5  -5   6     2640.33     2526.61     84.87 o
  -4  -5   6      696.41      696.66     21.11 o
  -3  -5   6       61.61       94.60      5.91 o
  -2  -5   6      473.42      567.26     33.71 o
  -1  -5   6     1277.11     1368.72     38.57 o
   0  -5   6        0.27       10.13      7.59 o
   1  -5   6     1438.85     1546.54     43.32 o
   2  -5   6     2378.46     2411.91     66.54 o
   3  -5   6     1055.60     1115.08     54.43 o
   4  -5   6      174.41      231.68     11.50 o
   5  -5   6     1305.49     1484.96     42.21 o
   6  -5   6       70.35       86.59     11.53 o
   7  -5   6      281.42      272.93     13.59 o
   8  -5   6        0.43       -0.90      7.46 o
   9  -5   6     1291.94     1361.84     46.56 o
  10  -5   6      335.47      306.42     17.69 o
  11  -5   6     2349.78     2352.99     97.08 o
  12  -5   6       86.54       86.41     16.24 o
  13  -5   6      547.96      564.98     52.54 o
 -14  -4   6       43.56       34.02     17.92 o
 -13  -4   6      375.89      474.50     23.16 o
 -12  -4   6        0.16       -6.10      9.96 o
 -11  -4   6       30.69       40.47      9.83 o
 -10  -4   6        3.78       12.05      8.40 o
  -9  -4   6      352.55      299.30     14.86 o
  -8  -4   6     3294.56     3295.29    104.05 o
  -7  -4   6      716.51      675.37     33.64 o
  -6  -4   6     1059.81     1045.79     35.64 o
  -5  -4   6     4297.85     4370.53    118.88 o
  -4  -4   6      961.62      962.89     28.04 o
  -3  -4   6        7.42        9.66      4.03 o
  -2  -4   6      117.72      124.73      6.21 o
  -1  -4   6    11659.27    12543.69    337.65 o
   0  -4   6     4958.46     4761.36    129.11 o
   1  -4   6    12383.66    12281.22    330.73 o
   2  -4   6       30.98       44.68      4.64 o
   3  -4   6     1214.31     1139.92     32.56 o
   4  -4   6     4277.68     4286.28    116.81 o
   5  -4   6     4466.77     4093.91    214.77 o
   6  -4   6      542.06      492.53     16.14 o
   7  -4   6     4185.44     4272.84    134.06 o
   8  -4   6     1270.28     1168.68     56.05 o
   9  -4   6      113.44      121.99     10.63 o
  10  -4   6      114.09      134.47     15.04 o
  11  -4   6     1621.54     1528.47     68.63 o
  12  -4   6      275.81      256.29     20.46 o
  13  -4   6       21.16       25.49     14.65 o
  14  -4   6      885.21      904.66    153.70 o
 -14  -3   6      146.74      110.87     25.43 o
 -13  -3   6      400.99      387.97     25.32 o
 -12  -3   6      588.44      642.92     27.36 o
 -11  -3   6     2528.66     2301.19     75.34 o
 -10  -3   6        4.48        4.06      8.36 o
  -9  -3   6      956.75      896.98     34.02 o
  -8  -3   6      569.06      640.58     24.23 o
  -7  -3   6     4471.76     4670.53    145.72 o
  -6  -3   6     1135.14     1118.33     37.65 o
  -5  -3   6       98.66       93.58      7.55 o
  -4  -3   6     2974.21     3016.55     94.61 o
  -3  -3   6     4079.23     3873.18    105.33 o
  -2  -3   6    10687.79    11857.21    319.18 o
  -1  -3   6      899.36     1141.95     32.20 o
   0  -3   6     1562.53     2257.65     61.83 o
   1  -3   6     6351.66     7337.97    197.83 o
   2  -3   6     3215.44     2668.07     73.07 o
   3  -3   6     5701.64     7008.67    189.09 o
   4  -3   6     1859.87     2201.06     60.76 o
   5  -3   6     2206.79     2400.49     66.08 o
   6  -3   6     2553.99     2773.34     76.41 o
   7  -3   6      610.41      599.99     19.13 o
   8  -3   6      144.34      140.72     10.00 o
   9  -3   6        0.09        5.58      7.30 o
  10  -3   6        1.52       15.17      9.24 o
  11  -3   6        3.49       14.44     11.04 o
  12  -3   6      109.84      121.83     15.67 o
  13  -3   6       29.31       18.47     13.92 o
  14  -3   6        1.00       13.17     15.94 o
 -14  -2   6      599.32      578.69     45.38 o
 -13  -2   6      304.96      288.11     22.23 o
 -12  -2   6     1071.47     1010.51     38.02 o
 -11  -2   6        4.39        3.50     12.04 o
 -10  -2   6      231.43      265.95     15.00 o
  -9  -2   6      221.14      245.97     16.02 o
  -8  -2   6     1284.07     1250.29     42.38 o
  -7  -2   6     2754.15     3033.13     96.00 o
  -6  -2   6      522.70      519.93     25.99 o
  -5  -2   6      148.71      101.37      7.70 o
  -4  -2   6     1975.72     2524.97     79.72 o
  -3  -2   6       36.91       41.01      5.32 o
  -2  -2   6     1519.26     1340.65     37.70 o
  -1  -2   6     1029.88     1069.02     30.11 o
   0  -2   6     1133.51     1468.58     40.73 o
   1  -2   6       45.57       25.36      3.47 o
   2  -2   6       83.25       57.59      4.52 o
   3  -2   6     2796.37     2528.54     69.23 o
   4  -2   6      539.65      616.26     18.42 o
   5  -2   6      636.40      676.05     20.23 o
   6  -2   6        5.33        2.99      4.39 o
   7  -2   6       67.52       84.47      6.18 o
   8  -2   6     4954.25     5058.94    138.01 o
   9  -2   6       17.43       27.04      7.56 o
  10  -2   6      967.32      906.24     65.32 o
  11  -2   6      987.25      977.56     44.17 o
  12  -2   6      400.76      367.06     22.80 o
  13  -2   6       30.23       37.07     13.86 o
  14  -2   6      233.91      188.88     20.11 o
 -13  -1   6       15.44        3.73     13.85 o
 -12  -1   6        8.64        1.97     12.71 o
 -11  -1   6      165.26      164.28     13.31 o
 -10  -1   6      112.68      114.89     10.91 o
  -9  -1   6      634.68      637.39     53.39 o
  -8  -1   6     2868.95     2846.15     90.59 o
  -7  -1   6     1099.64     1101.82     42.87 o
  -6  -1   6      204.93      140.99     15.25 o
  -5  -1   6     2540.21     2506.59     79.47 o
  -4  -1   6      453.17      428.66     16.32 o
  -3  -1   6      821.77      872.85     29.26 o
  -2  -1   6    10622.42    11048.08    339.41 o
  -1  -1   6      255.19      294.27      9.77 o
   0  -1   6     3453.34     3643.54     98.95 o
   1  -1   6     3822.09     3999.68    108.41 o
   2  -1   6      256.17      337.77     10.69 o
   3  -1   6    18879.08    20978.10    562.64 o
   4  -1   6      302.14      205.11      8.94 o
   5  -1   6     4649.56     4427.05    120.28 o
   6  -1   6      767.76      728.09     47.41 o
   7  -1   6     2767.08     2880.89     79.22 o
   8  -1   6        1.33        7.29      5.03 o
   9  -1   6      268.50      313.74     14.36 o
  10  -1   6      120.49      134.81     10.59 o
  11  -1   6     7259.54     6867.42    266.85 o
  12  -1   6        4.24       17.06     11.67 o
  13  -1   6      211.58      216.12     18.97 o
  14  -1   6       96.42       95.11     16.18 o
  15  -1   6      101.36      120.33     19.94 o
 -13   0   6        2.43        9.07     14.25 o
 -12   0   6      530.51      581.09     51.07 o
 -11   0   6     1072.41     1104.66     48.23 o
 -10   0   6       82.50      104.61     13.36 o
  -9   0   6      514.92      458.09     19.73 o
  -8   0   6     2010.54     1962.48     63.82 o
  -7   0   6     4894.58     4382.73    404.55 o
  -6   0   6     1828.95     1679.85     54.71 o
  -5   0   6     1456.53     1464.10     47.58 o
  -4   0   6      294.13      189.91      9.49 o
  -3   0   6    11561.02    11232.79    345.55 o
  -2   0   6     1367.03     1321.94     36.98 o
  -1   0   6     1285.97      735.72     21.19 o
   0   0   6     1048.36      845.18     24.04 o
   1   0   6     9938.49    10568.59    284.41 o
   2   0   6      511.82      833.19     23.64 o
   3   0   6      842.02      775.36     26.39 o
   4   0   6     2876.70     2792.88     76.24 o
   5   0   6        2.30       13.95      3.54 o
   6   0   6        7.36       12.53      4.01 o
   7   0   6      351.32      344.34     12.07 o
   8   0   6      278.89      284.29     10.81 o
   9   0   6      792.05      719.68     22.38 o
  10   0   6       54.11       54.33      7.09 o
  11   0   6      227.48      207.58     17.42 o
  12   0   6      146.12      144.95     17.00 o
  13   0   6       72.35      109.44     27.89 o
  14   0   6       81.42       42.38     14.70 o
  15   0   6      209.92      224.08     21.95 o
 -13   1   6       30.28       38.38     16.13 o
 -12   1   6       44.77       39.88     15.15 o
 -11   1   6      375.73      404.22     27.68 o
 -10   1   6      169.06      140.44     14.70 o
  -9   1   6       45.99       78.18      9.70 o
  -8   1   6      966.79      874.60     31.43 o
  -7   1   6       79.09      104.04     14.35 o
  -6   1   6      670.19      748.75     31.34 o
  -5   1   6      604.89      730.52     35.99 o
  -4   1   6      485.26      436.90     13.99 o
  -3   1   6      509.84      425.35     13.49 o
  -2   1   6     7060.02     7281.53    230.19 o
  -1   1   6     2715.08     2108.54     67.87 o
   0   1   6      767.11     1046.96     29.47 o
   1   1   6     1680.19     1744.61     48.00 o
   2   1   6      580.43      410.10     12.36 o
   3   1   6      559.01      489.02     17.55 o
   4   1   6      141.32      233.73     10.05 o
   5   1   6     1352.51     1172.17     33.07 o
   6   1   6       78.29       60.34      4.65 o
   7   1   6      526.10      477.74     15.35 o
   8   1   6     3186.72     3079.44    148.96 o
   9   1   6      479.88      508.24     16.94 o
  10   1   6     1188.99     1130.61     33.60 o
  11   1   6       20.21       15.18      7.45 o
  12   1   6     2722.11     2597.42    104.74 o
  13   1   6       85.20      117.12     23.46 o
  14   1   6     1128.22     1043.47     47.81 o
  15   1   6        6.56       14.23     16.09 o
 -13   2   6       26.15       34.63     16.59 o
 -12   2   6        4.89       -1.32     14.27 o
 -11   2   6       39.46       47.05     13.31 o
 -10   2   6      106.82      121.80     14.79 o
  -9   2   6      566.65      594.46     29.01 o
  -8   2   6       88.88      108.86      9.97 o
  -7   2   6     1734.59     1707.56     56.17 o
  -6   2   6     1386.63     1171.66     39.45 o
  -5   2   6     2973.75     2555.86     70.77 o
  -4   2   6      157.66       63.33      5.08 o
  -3   2   6     1381.37     1571.37     50.49 o
  -2   2   6     6876.62     7742.48    209.20 o
  -1   2   6      190.39      181.71      7.07 o
   0   2   6     5749.94     6045.29    163.52 o
   1   2   6      734.72      715.69     20.60 o
   2   2   6      257.68      138.27     11.86 o
   3   2   6      129.73       70.32      6.31 o
   4   2   6     9485.62    10666.30    335.92 o
   5   2   6      309.65      261.87      8.92 o
   6   2   6      648.12      477.97     16.67 o
   7   2   6        0.68       -1.77      4.70 o
   8   2   6     3429.54     3429.09     93.91 o
   9   2   6      167.81      164.00      8.67 o
  10   2   6       12.04       13.23      6.24 o
  11   2   6     2925.79     3006.32     97.92 o
  12   2   6      560.11      549.90     22.80 o
  13   2   6        5.59      -11.40     11.64 o
  14   2   6        1.96       -0.41     12.62 o
  15   2   6       22.05       26.55     15.56 o
 -12   3   6      858.71     1032.45     48.16 o
 -11   3   6        0.17        5.38     12.01 o
 -10   3   6      288.60      316.76     21.66 o
  -9   3   6      176.62      165.13     15.08 o
  -8   3   6      973.34      906.26     39.33 o
  -7   3   6        9.52       24.47      8.07 o
  -6   3   6     1479.23     1502.90     43.09 o
  -5   3   6      886.63      775.86     23.70 o
  -4   3   6      493.64      581.89     18.27 o
  -3   3   6       39.17       53.62      5.10 o
  -2   3   6     3920.87     4038.13    109.93 o
  -1   3   6     2461.49     2671.91     73.25 o
   0   3   6    11602.25    12954.69    348.50 o
   1   3   6      207.23      116.09      5.41 o
   2   3   6     4056.59     4521.07    122.43 o
   3   3   6     8713.08     9137.80    246.18 o
   4   3   6     2803.01     2670.41     72.97 o
   5   3   6       43.10      105.85      5.45 o
   6   3   6     3854.15     3943.02    107.32 o
   7   3   6      326.20      401.74     13.36 o
   8   3   6     1373.95     1318.33     37.59 o
   9   3   6      801.48      633.89     23.65 o
  10   3   6      258.34      205.93      9.94 o
  11   3   6      783.24      739.17     27.87 o
  12   3   6       88.59       89.68     10.12 o
  13   3   6      212.76      163.46     12.84 o
  14   3   6        0.69      -12.68     12.68 o
  15   3   6      431.88      407.31     33.44 o
  16   3   6      406.08      376.44     31.82 o
 -12   4   6      117.41      141.12     19.42 o
 -11   4   6      111.83       96.27     16.24 o
 -10   4   6      132.82      132.94     16.34 o
  -9   4   6      270.04      263.75     26.83 o
  -8   4   6      146.32      166.67     14.65 o
  -7   4   6        1.80       -3.19      9.01 o
  -6   4   6      226.78      328.13     14.40 o
  -5   4   6       58.23       48.27      6.75 o
  -4   4   6      136.85      186.08     11.78 o
  -3   4   6        4.54        0.47      5.84 o
  -2   4   6     6091.30     6379.90    172.81 o
  -1   4   6      253.12      263.93     14.66 o
   0   4   6       10.48        8.59      3.56 o
   1   4   6     1531.68     1253.31     35.19 o
   2   4   6      186.31      140.78      6.19 o
   3   4   6     1811.50     1585.65     44.00 o
   4   4   6      696.24      615.36     18.30 o
   5   4   6    11246.80    12234.63    329.29 o
   6   4   6      133.72      109.74      5.75 o
   7   4   6     8247.38     8312.80    224.06 o
   8   4   6      234.96      262.21     10.09 o
   9   4   6       63.36       55.83      5.84 o
  10   4   6      109.66      125.77      7.94 o
  11   4   6     4529.17     4314.05    138.69 o
  12   4   6      189.98      223.71     13.37 o
  13   4   6      495.20      532.82     22.80 o
  14   4   6      714.19      652.32     27.46 o
  15   4   6     1349.34     1274.81     57.71 o
 -11   5   6      385.28      333.54     62.52 o
 -10   5   6      120.06      121.88     21.99 o
  -9   5   6      104.21      160.94     16.69 o
  -8   5   6      283.05      272.62     18.52 o
  -7   5   6      306.95      267.79     17.18 o
  -6   5   6       81.22       46.17      8.49 o
  -5   5   6     2031.59     1969.77     81.52 o
  -4   5   6      395.30      391.56     38.73 o
  -3   5   6     1066.43      950.34     44.46 o
  -2   5   6      375.91      303.24     11.20 o
  -1   5   6     9822.74    11088.63    298.97 o
   0   5   6      125.07       54.40      4.85 o
   1   5   6     6508.00     7164.17    193.45 o
   2   5   6     1677.03     1637.43     45.54 o
   3   5   6      154.82       97.77      6.93 o
   4   5   6     6841.69     7739.54    208.98 o
   5   5   6     2393.21     2467.92     67.69 o
   6   5   6        8.45       47.34      4.67 o
   7   5   6     7225.62     6915.74    186.74 o
   8   5   6     3302.17     3368.58     92.35 o
   9   5   6      457.75      440.99     15.15 o
  10   5   6      546.08      412.99     18.23 o
  11   5   6      241.40      316.68     18.41 o
  12   5   6      751.65      738.62     34.57 o
  13   5   6       25.98       27.87      9.73 o
  14   5   6      422.99      419.96     25.36 o
  15   5   6       32.94       60.07     16.90 o
  16   5   6        4.63        8.15     25.43 o
 -11   6   6      665.27      702.92     37.45 o
 -10   6   6       14.43       -8.21     13.06 o
  -9   6   6      360.41      322.86     21.93 o
  -8   6   6      558.19      520.61     27.34 o
  -7   6   6       20.88       16.55     10.42 o
  -6   6   6     1173.32     1289.87     70.47 o
  -5   6   6     1339.64     1378.66     78.68 o
  -4   6   6       47.70       36.33      8.35 o
  -3   6   6     1320.93     1504.36     47.19 o
  -2   6   6     2850.92     3174.51     87.27 o
  -1   6   6     2211.16     2413.03     66.79 o
   0   6   6      405.62      522.66     17.04 o
   1   6   6     5209.37     5757.40    156.02 o
   2   6   6       17.81       78.68      5.74 o
   3   6   6      791.48     1163.10     33.17 o
   4   6   6     2294.07     1955.38     54.23 o
   5   6   6      637.11      877.20     25.63 o
   6   6   6        6.02       -1.21      4.23 o
   7   6   6      419.08      388.66     13.27 o
   8   6   6      177.05      165.82      8.05 o
   9   6   6       27.04       42.61      6.14 o
  10   6   6      346.54      319.44     12.46 o
  11   6   6     1972.81     1883.74     53.70 o
  12   6   6       40.41       47.40      9.66 o
  13   6   6       58.96       42.31     12.40 o
  14   6   6      232.63      269.28     20.20 o
  15   6   6        0.87       21.24     15.10 o
  16   6   6      370.73      382.56     39.06 o
 -10   7   6       52.21       60.60     16.94 o
  -9   7   6       68.40       48.54     18.33 o
  -8   7   6       55.73      138.10     15.87 o
  -7   7   6        0.76        3.05     13.84 o
  -6   7   6      129.53       96.80     18.94 o
  -5   7   6        2.89        0.36     10.05 o
  -4   7   6      550.95      381.18     43.41 o
  -3   7   6      911.09      810.95     24.93 o
  -2   7   6     1178.65     1126.63     33.11 o
  -1   7   6      205.12      234.45      9.77 o
   0   7   6      166.57      209.20      9.11 o
   1   7   6     1854.06     2094.51     58.06 o
   2   7   6     6933.27     7606.29    205.76 o
   3   7   6      538.62      528.52     16.90 o
   4   7   6      746.90      734.86     22.01 o
   5   7   6     2182.42     2213.13     61.35 o
   6   7   6     3108.74     2996.78     82.33 o
   7   7   6      237.38      248.74      9.87 o
   8   7   6     3200.05     3658.46    100.35 o
   9   7   6     2373.00     2269.36     63.48 o
  10   7   6      100.89      117.42      9.61 o
  11   7   6     1931.20     2051.17     67.83 o
  12   7   6     1287.51     1079.40     48.75 o
  13   7   6      320.29      338.28     26.69 o
  14   7   6      177.67      186.05     31.26 o
  15   7   6      227.31      235.44     21.48 o
  16   7   6        7.62        5.04     18.30 o
 -10   8   6      211.18      197.33     21.61 o
  -9   8   6       50.08       36.12     15.43 o
  -8   8   6      113.93      142.79     16.57 o
  -7   8   6      921.25      985.86     44.06 o
  -6   8   6      140.74      154.31     23.14 o
  -5   8   6     1486.28     1256.38     51.90 o
  -4   8   6      138.86      153.13     19.64 o
  -3   8   6      141.17      131.66      8.71 o
  -2   8   6     2397.33     2406.29     67.40 o
  -1   8   6     2814.97     2733.84     75.74 o
   0   8   6        3.39        3.15      5.11 o
   1   8   6     1146.32     1187.02     34.47 o
   2   8   6     1111.51     1369.61     39.21 o
   3   8   6     1252.52     1200.84     34.62 o
   4   8   6     2549.15     2545.74     70.23 o
   5   8   6     8481.94     9130.66    281.32 o
   6   8   6       44.89       17.67      5.45 o
   7   8   6     2155.44     2109.45     58.99 o
   8   8   6       23.04       74.99      9.63 o
   9   8   6     1454.92     1361.03     46.19 o
  10   8   6      528.89      492.05     20.36 o
  11   8   6     2208.63     2138.63     70.84 o
  12   8   6      883.05      787.60     38.20 o
  13   8   6        7.84       12.54     12.05 o
  14   8   6      273.52      295.53     39.06 o
  15   8   6        9.23       -0.18     16.30 o
  16   8   6      251.14      268.97     30.35 o
  -9   9   6      963.36     1093.83     49.97 o
  -8   9   6       19.46       -7.61     19.39 o
  -7   9   6      458.58      313.70     21.39 o
  -6   9   6       47.08       55.19     13.60 o
  -5   9   6     1160.03     1254.26     54.37 o
  -4   9   6      516.12      460.91     25.59 o
  -3   9   6      676.08      662.22     25.26 o
  -2   9   6      102.64       45.76      7.39 o
  -1   9   6      318.80      371.40     20.54 o
   0   9   6        5.18       10.57      5.75 o
   1   9   6      143.03      130.61      7.79 o
   2   9   6     1367.47     1416.30     40.65 o
   3   9   6       83.62      100.95      7.24 o
   4   9   6        3.80       23.20      5.57 o
   5   9   6     1458.41     1362.16     39.04 o
   6   9   6     1959.86     1837.30     62.87 o
   7   9   6       60.19       84.57      8.33 o
   8   9   6       43.10       39.76      7.74 o
   9   9   6       43.76       17.28      7.12 o
  10   9   6      301.54      353.94     16.43 o
  11   9   6     1403.75     1430.61     49.19 o
  12   9   6      178.23      126.07     15.46 o
  13   9   6        5.52        8.94     13.14 o
  14   9   6      103.39      116.95     39.13 o
  15   9   6       86.98       88.39     23.81 o
  -8  10   6        0.14      -14.11     14.11 o
  -7  10   6      139.61      139.95     24.24 o
  -6  10   6      254.50      187.50     20.35 o
  -5  10   6      345.00      232.67     36.42 o
  -4  10   6      643.86      705.04     27.43 o
  -3  10   6      183.89      242.00     14.03 o
  -2  10   6     1390.65     1106.14     38.65 o
  -1  10   6      611.69      533.88     18.49 o
   0  10   6       10.44       29.39      8.92 o
   1  10   6      489.20      430.06     15.25 o
   2  10   6      495.83      544.67     18.34 o
   3  10   6        1.57        0.76      6.01 o
   4  10   6       19.99        3.73      9.78 o
   5  10   6      960.39      898.48     32.07 o
   6  10   6     4958.13     5162.34    164.40 o
   7  10   6       44.69       28.71      7.81 o
   8  10   6     3079.34     3086.56    100.15 o
   9  10   6      224.66      169.47     11.25 o
  10  10   6      124.53      103.39     10.08 o
  11  10   6      145.72      118.50     11.42 o
  12  10   6     1294.30     1369.71     60.89 o
  13  10   6       92.25       89.73     27.33 o
  14  10   6     1823.78     1786.80     86.90 o
  15  10   6        0.19        1.28     15.68 o
  -8  11   6      203.51      131.83     19.66 o
  -7  11   6        1.62       10.90     14.20 o
  -6  11   6      456.29      543.89     29.06 o
  -5  11   6      120.64      203.35     20.51 o
  -4  11   6      633.63      529.65     25.99 o
  -3  11   6      258.28      221.12     16.16 o
  -2  11   6     2854.82     2590.49     84.03 o
  -1  11   6      317.76      337.07     16.85 o
   0  11   6       11.44        8.23      6.94 o
   1  11   6      707.02      847.85     26.46 o
   2  11   6       50.79       73.34      8.85 o
   3  11   6       13.02       66.10     14.69 o
   4  11   6       10.30       17.64      7.59 o
   5  11   6      593.92      543.01     21.85 o
   6  11   6      167.39      192.87     18.70 o
   7  11   6       15.75       30.53     13.83 o
   8  11   6     1222.82     1401.05     54.48 o
   9  11   6      112.84      158.76     19.67 o
  10  11   6       39.79       76.48     10.15 o
  11  11   6       70.07       27.43     10.67 o
  12  11   6       43.20       54.50     14.46 o
  13  11   6      846.88      912.15     44.91 o
  14  11   6        2.38        3.59     15.19 o
  15  11   6        7.31        2.07     15.86 o
  -7  12   6       25.47        8.07     16.04 o
  -6  12   6      285.55      240.97     20.58 o
  -5  12   6      107.25       95.08     12.99 o
  -4  12   6       28.84       13.76     13.71 o
  -3  12   6      167.28      207.82     14.70 o
  -2  12   6      128.27      158.56     17.47 o
  -1  12   6      334.01      223.91     14.20 o
   0  12   6      121.47      125.50     13.43 o
   1  12   6      221.14      235.88     13.83 o
   2  12   6      265.92      287.17     23.54 o
   3  12   6        0.07        8.71      7.85 o
   4  12   6       38.85       58.07      8.83 o
   5  12   6      180.07      170.36     11.58 o
   6  12   6        2.02        3.08      7.43 o
   7  12   6      501.06      480.14     20.66 o
   8  12   6       12.73        0.89      8.35 o
   9  12   6       60.12       61.57      9.83 o
  10  12   6       64.13       46.04      9.75 o
  11  12   6      800.85      853.73     33.01 o
  12  12   6       49.15       34.62     13.52 o
  13  12   6      456.98      414.23     39.06 o
  14  12   6      103.49      126.36     19.19 o
  -6  13   6        7.82      -17.35     17.35 o
  -5  13   6       80.16       40.45     13.84 o
  -4  13   6      120.71       55.05     16.65 o
  -3  13   6        2.10        5.02     17.98 o
  -2  13   6      212.54      238.95     29.93 o
  -1  13   6      785.74      805.70     39.04 o
   0  13   6        0.07        2.24     15.59 o
   1  13   6      577.08      390.34     22.66 o
   2  13   6      327.50      228.30     33.38 o
   3  13   6     1041.74     1267.36     44.34 o
   4  13   6      271.96      175.71     12.16 o
   5  13   6      693.27      614.95     25.03 o
   6  13   6      173.61      223.27     19.81 o
   7  13   6      292.14      361.42     17.70 o
   8  13   6        0.89       12.66      8.98 o
   9  13   6      779.76      744.90     29.70 o
  10  13   6      436.55      433.91     22.04 o
  11  13   6      793.19      819.27     32.85 o
  12  13   6      453.99      373.55     25.95 o
  13  13   6      310.87      325.22     24.62 o
  14  13   6      417.06      438.08     29.69 o
  -5  14   6      483.55      555.75     48.82 o
  -4  14   6      237.82      214.77     20.96 o
  -3  14   6        7.78       24.34     14.74 o
  -2  14   6        9.01       17.87     13.41 o
  -1  14   6      270.05      200.04     45.80 o
   0  14   6      427.01      465.24     26.97 o
   1  14   6     1157.24     1140.10     79.80 o
   2  14   6      340.21      351.47     58.94 o
   3  14   6     1158.66     1018.30     37.95 o
   4  14   6      292.12      281.62     19.55 o
   5  14   6       28.38       14.20      9.27 o
   6  14   6       98.36      133.09     12.41 o
   7  14   6      115.00      193.22     17.59 o
   8  14   6      722.27      657.75     40.48 o
   9  14   6       72.74       68.16     11.22 o
  10  14   6        5.03       13.14     10.73 o
  11  14   6       18.60        7.84     12.11 o
  12  14   6        0.97       -4.26     14.54 o
  13  14   6       81.65       91.10     38.78 o
  -3  15   6        0.38       11.79     15.59 o
  -2  15   6      198.60      328.47     33.16 o
  -1  15   6       11.40        1.73     13.87 o
   0  15   6       40.11       33.26     13.44 o
   1  15   6        3.20       12.38     12.29 o
   2  15   6       26.03       36.87     13.21 o
   3  15   6       32.93       48.31     13.40 o
   4  15   6       75.33       46.92     11.11 o
   5  15   6        3.68       -4.32      9.52 o
   6  15   6      200.85      226.35     15.45 o
   7  15   6       49.59       88.26     11.43 o
   8  15   6     1074.77      950.15     36.72 o
   9  15   6        6.42       16.53     11.17 o
  10  15   6      288.34      304.86     18.72 o
  11  15   6       41.27       37.03     16.22 o
  12  15   6      215.58      169.51     20.73 o
  -2  16   6       17.50       11.86     15.51 o
  -1  16   6       67.72       86.73     17.06 o
   0  16   6        2.41       11.09     38.14 o
   1  16   6       88.53       48.62     15.16 o
   2  16   6     1254.78     1086.46     50.49 o
   3  16   6      882.91      840.01     92.80 o
   4  16   6      314.77      311.80     29.36 o
   5  16   6      465.16      450.70     22.55 o
   6  16   6      102.62      154.55     17.26 o
   7  16   6       83.14       78.25     13.14 o
   8  16   6      532.11      476.42     23.76 o
   9  16   6      586.74      666.20     29.37 o
  10  16   6      200.72      253.49     18.76 o
  11  16   6      102.96      114.27     19.53 o
   0  17   6      224.58      285.97     24.18 o
   1  17   6      212.07      272.36     23.45 o
   2  17   6       12.05       15.94     30.14 o
   3  17   6      205.49      223.80     30.70 o
   4  17   6        1.28       -5.81     20.30 o
   5  17   6      143.80      120.78     17.10 o
   6  17   6      112.55      237.81     18.18 o
   7  17   6        3.46        2.50     12.37 o
   8  17   6       74.02       70.29     14.65 o
   9  17   6       28.22       48.80     14.44 o
  10  17   6        0.22        0.46     14.77 o
   4  18   6      206.90      183.64     21.76 o
   5  18   6      385.16      348.34     36.60 o
   6  18   6       22.33       23.60     17.48 o
   7  18   6        8.26        7.52     15.13 o
  -7 -16   7      128.31      135.57     23.18 o
  -6 -16   7       12.72       27.27     18.33 o
  -5 -16   7      918.44      970.82     46.87 o
  -4 -16   7        4.14       -5.62     16.44 o
  -3 -16   7      122.51      102.64     17.28 o
  -2 -16   7       57.84       57.14     22.97 o
  -1 -16   7      378.43      372.00     26.59 o
   0 -16   7       34.01       56.54     17.38 o
   1 -16   7      398.20      398.90     30.84 o
   2 -16   7      395.79      438.06     44.26 o
  -9 -15   7      657.74      689.54     37.88 o
  -8 -15   7       70.21       46.46     17.28 o
  -7 -15   7       85.57      110.40     23.81 o
  -6 -15   7       30.57       85.94     29.43 o
  -5 -15   7       15.29        7.52     15.31 o
  -4 -15   7        9.47        6.45     12.12 o
  -3 -15   7      651.69      702.62     50.58 o
  -2 -15   7      444.47      543.64     30.00 o
  -1 -15   7        2.25      -11.91     15.03 o
   0 -15   7       12.20       32.16     15.79 o
   1 -15   7       37.60       50.69     16.24 o
   2 -15   7      101.55       78.12     17.58 o
   3 -15   7      201.84      208.08     21.71 o
   4 -15   7      164.66      163.63     21.75 o
 -10 -14   7        2.24       -2.40     16.54 o
  -9 -14   7       95.09      110.08     21.14 o
  -8 -14   7       57.85       64.65     16.53 o
  -7 -14   7      154.52      136.74     17.24 o
  -6 -14   7      206.02      180.40     18.65 o
  -5 -14   7      111.26      118.93     15.70 o
  -4 -14   7      854.30      907.17     35.19 o
  -3 -14   7       80.40       97.52     12.22 o
  -2 -14   7       18.29       42.73     13.80 o
  -1 -14   7       68.81       63.11     14.09 o
   0 -14   7        1.81      -12.27     12.27 o
   1 -14   7      141.80      141.29     27.40 o
   2 -14   7     1682.54     1629.20     70.02 o
   3 -14   7        7.69       18.83     15.04 o
   4 -14   7      510.33      520.42     30.78 o
   5 -14   7       19.56       39.25     16.86 o
 -11 -13   7      251.19      290.35     24.84 o
 -10 -13   7      561.66      491.63     29.66 o
  -9 -13   7       24.98       12.62     14.42 o
  -8 -13   7      486.44      528.49     29.87 o
  -7 -13   7        2.59        4.77     14.75 o
  -6 -13   7     1150.44     1104.42     68.28 o
  -5 -13   7      273.08      269.87     21.11 o
  -4 -13   7      503.98      471.95     21.72 o
  -3 -13   7      431.89      367.29     18.29 o
  -2 -13   7      793.33      804.48     30.90 o
  -1 -13   7     1622.35     1492.47     63.21 o
   0 -13   7      545.38      499.05     26.98 o
   1 -13   7      629.68      653.60     43.48 o
   2 -13   7      291.16      271.98     20.06 o
   3 -13   7      993.80     1017.89     38.33 o
   4 -13   7      879.95      929.50     35.91 o
   5 -13   7      973.27      922.68     36.03 o
   6 -13   7       11.00       25.05     13.73 o
   7 -13   7      282.75      291.30     20.46 o
 -11 -12   7      523.37      699.38     56.06 o
 -10 -12   7       30.88       38.36     15.38 o
  -9 -12   7      101.14      127.01     32.03 o
  -8 -12   7       41.68       28.96     13.31 o
  -7 -12   7     1666.92     1869.84     77.69 o
  -6 -12   7     1749.09     1706.29     97.64 o
  -5 -12   7      696.84      631.95     26.25 o
  -4 -12   7      169.10      191.87     13.09 o
  -3 -12   7     1985.06     1944.55     65.35 o
  -2 -12   7        3.45       -1.04      8.27 o
  -1 -12   7       96.07      115.98     13.00 o
   0 -12   7       23.54       32.26     11.48 o
   1 -12   7      257.41      302.85     15.64 o
   2 -12   7      155.63      115.62     11.25 o
   3 -12   7        2.75       14.91      9.52 o
   4 -12   7       92.35       78.62     11.25 o
   5 -12   7      248.54      301.22     19.07 o
   6 -12   7       37.05       54.87     12.17 o
   7 -12   7       10.82       11.94     12.93 o
   8 -12   7       48.62       47.67     16.64 o
 -12 -11   7      119.14      150.12     19.79 o
 -11 -11   7       42.88       41.36     16.79 o
 -10 -11   7        5.87       -2.56     14.20 o
  -9 -11   7      275.54      290.85     22.97 o
  -8 -11   7      178.32      146.81     16.04 o
  -7 -11   7       44.08       52.29     12.42 o
  -6 -11   7      194.38      212.20     16.58 o
  -5 -11   7       66.46       60.77     10.23 o
  -4 -11   7     1408.34     1307.29     45.42 o
  -3 -11   7      361.94      353.11     16.69 o
  -2 -11   7      211.42      165.56     13.99 o
  -1 -11   7      733.62      784.85     25.10 o
   0 -11   7       34.28       28.59      7.73 o
   1 -11   7      747.83      716.97     27.00 o
   2 -11   7     1926.98     2001.96     65.71 o
   3 -11   7      709.00      724.39     27.66 o
   4 -11   7      807.19      894.08     33.11 o
   5 -11   7      124.10      129.95     12.46 o
   6 -11   7      519.41      562.32     31.24 o
   7 -11   7      266.48      320.35     18.57 o
   8 -11   7      420.06      435.97     27.86 o
   9 -11   7      137.82      164.37     41.80 o
 -12 -10   7        9.61       17.59     15.58 o
 -11 -10   7      423.50      441.23     27.77 o
 -10 -10   7      630.85      699.33     81.91 o
  -9 -10   7      367.27      381.31     24.45 o
  -8 -10   7     1027.00     1097.36     76.50 o
  -7 -10   7      132.48      175.62     39.06 o
  -6 -10   7      875.28      828.77     51.98 o
  -5 -10   7       14.97       -5.34      8.15 o
  -4 -10   7     6778.56     7117.37    274.00 o
  -3 -10   7     1066.78      975.59     37.45 o
  -2 -10   7     1789.36     1708.02     48.94 o
  -1 -10   7      307.14      270.94     11.72 o
   0 -10   7       90.62       83.96      7.68 o
   1 -10   7      343.59      342.22     13.52 o
   2 -10   7      286.80      318.07     14.87 o
   3 -10   7       74.20       72.75      9.33 o
   4 -10   7      255.64      219.94     16.34 o
   5 -10   7     1291.81     1362.48     61.37 o
   6 -10   7      516.86      543.43     28.25 o
   7 -10   7        9.81        8.66      9.99 o
   8 -10   7      208.19      193.81     25.61 o
   9 -10   7      192.57      202.94     37.44 o
  10 -10   7       75.26      145.77     20.30 o
 -13  -9   7       25.69       52.49     17.80 o
 -12  -9   7      304.01      376.36     25.90 o
 -11  -9   7       26.59       41.74     14.75 o
 -10  -9   7      412.40      432.62     25.56 o
  -9  -9   7       74.47       75.65     13.66 o
  -8  -9   7     1000.65     1152.90    101.01 o
  -7  -9   7      505.46      422.89     31.89 o
  -6  -9   7     4340.39     3970.87    243.97 o
  -5  -9   7      151.63      132.57     11.83 o
  -4  -9   7      221.73      237.68     12.94 o
  -3  -9   7      322.68      361.34     13.91 o
  -2  -9   7     2072.65     1819.97     51.40 o
  -1  -9   7       18.36       12.22      5.99 o
   0  -9   7       20.55       55.14      8.70 o
   1  -9   7      396.87      437.57     25.96 o
   2  -9   7      518.72      491.61     17.16 o
   3  -9   7      123.13      143.46     10.47 o
   4  -9   7        1.49        4.02      7.60 o
   5  -9   7      499.34      483.09     20.54 o
   6  -9   7       21.48       23.41      8.76 o
   7  -9   7       17.44       46.31      9.88 o
   8  -9   7      495.43      475.23     24.62 o
   9  -9   7      227.70      252.44     20.89 o
  10  -9   7        1.38       17.08     14.20 o
 -13  -8   7        1.18        0.16     15.26 o
 -12  -8   7      154.48      114.47     17.25 o
 -11  -8   7       68.90       79.33     15.39 o
 -10  -8   7      133.79      167.22     16.76 o
  -9  -8   7       17.33        6.12     11.16 o
  -8  -8   7      131.10      117.28     17.01 o
  -7  -8   7      951.18      927.95     53.68 o
  -6  -8   7      264.78      259.07     13.35 o
  -5  -8   7       43.63       46.64      7.89 o
  -4  -8   7        1.49       12.06      6.35 o
  -3  -8   7     1476.76     1246.11     43.52 o
  -2  -8   7        3.84        7.30      5.70 o
  -1  -8   7     2119.13     1849.99     52.13 o
   0  -8   7     1010.39      935.63     37.39 o
   1  -8   7      502.12      405.00     14.44 o
   2  -8   7       65.30       35.98      6.25 o
   3  -8   7      708.02      635.60     26.86 o
   4  -8   7      795.78      883.82     38.42 o
   5  -8   7      257.98      282.66     14.45 o
   6  -8   7       16.33       18.45     10.02 o
   7  -8   7      129.80      155.62     12.87 o
   8  -8   7      561.76      559.33     40.17 o
   9  -8   7     1466.55     1636.24     70.20 o
  10  -8   7       77.61       95.46     19.74 o
  11  -8   7      702.80      793.00     41.38 o
 -13  -7   7      402.69      434.01     28.13 o
 -12  -7   7       21.76       30.56     14.42 o
 -11  -7   7       71.98       87.82     15.64 o
 -10  -7   7       96.38       84.54     12.23 o
  -9  -7   7       11.54       10.82      9.04 o
  -8  -7   7        4.70       13.14      7.97 o
  -7  -7   7     3178.52     3127.55     99.40 o
  -6  -7   7     1090.95     1044.99     36.18 o
  -5  -7   7       65.88       46.59      7.68 o
  -4  -7   7      925.60      785.13     24.34 o
  -3  -7   7     1349.53     1388.23     39.93 o
  -2  -7   7        2.14        4.18      5.24 o
  -1  -7   7     6407.89     7300.46    197.87 o
   0  -7   7      698.80      863.97     25.67 o
   1  -7   7     2017.49     2019.58     56.51 o
   2  -7   7     3181.12     3319.50     91.37 o
   3  -7   7     4736.53     5138.82    160.60 o
   4  -7   7        1.64        0.13      7.89 o
   5  -7   7      355.33      376.26     32.08 o
   6  -7   7      741.53      866.95     31.40 o
   7  -7   7      228.65      225.53     20.71 o
   8  -7   7       42.16       40.80      9.81 o
   9  -7   7       47.36       57.06     13.44 o
  10  -7   7       92.52      117.22     15.87 o
  11  -7   7      269.27      279.30     22.88 o
  12  -7   7      172.06      191.28     21.71 o
 -13  -6   7      243.02      270.34     23.00 o
 -12  -6   7       46.20       45.64     14.34 o
 -11  -6   7      374.53      462.83     27.20 o
 -10  -6   7        7.17        4.11      9.68 o
  -9  -6   7      535.33      545.82     22.39 o
  -8  -6   7        3.55       11.59     13.20 o
  -7  -6   7       32.88       38.52      7.82 o
  -6  -6   7       70.45       93.02     17.32 o
  -5  -6   7       13.29       20.80      6.76 o
  -4  -6   7      112.03       77.84      8.86 o
  -3  -6   7     3256.35     3209.37     88.26 o
  -2  -6   7      155.44      155.81      7.93 o
  -1  -6   7     2987.59     2985.58     82.07 o
   0  -6   7      106.16      101.64      6.57 o
   1  -6   7     3164.05     3369.77     92.32 o
   2  -6   7      224.92      188.03      8.59 o
   3  -6   7       40.90       32.91      5.69 o
   4  -6   7       10.71       25.53      7.72 o
   5  -6   7     1561.96     1569.20     44.84 o
   6  -6   7       24.96       34.36      7.87 o
   7  -6   7      635.70      560.84     22.31 o
   8  -6   7     1616.57     1601.45     53.92 o
   9  -6   7      186.31      180.12     15.84 o
  10  -6   7      597.77      620.31     32.39 o
  11  -6   7        5.65        9.30     12.80 o
  12  -6   7      358.32      372.90     28.10 o
 -13  -5   7        0.95       16.65     13.77 o
 -12  -5   7      146.99      146.78     13.77 o
 -11  -5   7        2.18       -1.14     10.20 o
 -10  -5   7       54.88       78.17     10.54 o
  -9  -5   7       27.33       27.28      8.40 o
  -8  -5   7      440.78      440.78     18.66 o
  -7  -5   7      871.86      911.32     32.13 o
  -6  -5   7      251.10      305.17     14.15 o
  -5  -5   7     2034.27     1908.85     61.42 o
  -4  -5   7     8549.49     8809.07    237.80 o
  -3  -5   7     2536.21     2533.85     70.06 o
  -2  -5   7     7218.96     7748.05    209.74 o
  -1  -5   7        9.26        4.50      4.48 o
   0  -5   7     2986.82     2807.17     77.10 o
   1  -5   7      901.76     1041.81     30.16 o
   2  -5   7     7093.06     7202.71    194.89 o
   3  -5   7     1591.47     1627.13     71.38 o
   4  -5   7     2290.22     2327.86     64.81 o
   5  -5   7     3427.66     3442.81     94.73 o
   6  -5   7     7936.21     8176.52    221.41 o
   7  -5   7       11.40       10.74      7.52 o
   8  -5   7     1382.70     1401.08     47.31 o
   9  -5   7      142.43      136.60     13.92 o
  10  -5   7     2331.17     2232.24     91.95 o
  11  -5   7      364.14      387.88     29.08 o
  12  -5   7      578.47      601.51     38.28 o
  13  -5   7      103.36      158.30     19.82 o
 -13  -4   7      151.84      162.76     16.46 o
 -12  -4   7      453.51      452.88     21.96 o
 -11  -4   7      819.57      842.46     32.49 o
 -10  -4   7     1259.06     1273.24     44.43 o
  -9  -4   7      243.41      224.30     13.19 o
  -8  -4   7     1596.51     1570.18     52.18 o
  -7  -4   7      889.59      928.56     32.49 o
  -6  -4   7     1762.89     1608.87    119.06 o
  -5  -4   7      871.24      947.43     32.37 o
  -4  -4   7       53.10       38.97      6.95 o
  -3  -4   7      322.74      337.66     11.75 o
  -2  -4   7      699.83      586.57     18.00 o
  -1  -4   7    14149.44    14992.57    403.62 o
   0  -4   7      203.00      231.94      8.89 o
   1  -4   7      196.03      230.75     10.20 o
   2  -4   7        1.95       -1.82      4.26 o
   3  -4   7     1123.26     1075.68     30.93 o
   4  -4   7     4824.32     4543.08    123.75 o
   5  -4   7     2450.95     2555.33     70.77 o
   6  -4   7      240.80      277.94     15.46 o
   7  -4   7      560.41      557.13     18.53 o
   8  -4   7       59.59       61.23      8.65 o
   9  -4   7        0.45       -6.19      9.84 o
  10  -4   7     1004.28      838.60     39.61 o
  11  -4   7      141.43      123.10     15.19 o
  12  -4   7       77.81      117.51     47.77 o
  13  -4   7      171.93      196.58     20.16 o
 -13  -3   7      269.90      237.69     21.40 o
 -12  -3   7      236.38      245.28     20.99 o
 -11  -3   7     1126.62     1172.88     46.12 o
 -10  -3   7       16.08       21.29     11.18 o
  -9  -3   7     2020.54     2024.22     66.54 o
  -8  -3   7        0.25       -2.22      7.29 o
  -7  -3   7       27.53       34.94      7.89 o
  -6  -3   7      939.87      949.17     32.90 o
  -5  -3   7     1284.98     1069.56     36.16 o
  -4  -3   7     1164.77     1102.94     36.89 o
  -3  -3   7     1371.28     1533.03     42.96 o
  -2  -3   7      109.16      112.49      5.84 o
  -1  -3   7       20.99       16.11      3.94 o
   0  -3   7      394.38      375.65     12.43 o
   1  -3   7        3.88       -0.09      3.80 o
   2  -3   7       69.01       64.73      4.85 o
   3  -3   7      116.66      114.77      6.13 o
   4  -3   7     1364.45     1425.75     40.04 o
   5  -3   7     4672.82     4719.84    129.46 o
   6  -3   7       29.26       31.40      5.35 o
   7  -3   7       61.03       61.36      6.25 o
   8  -3   7      162.93      187.75      9.64 o
   9  -3   7      161.36      199.50     15.05 o
  10  -3   7      150.87      135.64     13.91 o
  11  -3   7     1368.19     1292.50     56.35 o
  12  -3   7      503.52      524.74     90.48 o
  13  -3   7      144.88      155.53     23.74 o
  14  -3   7       14.70       21.42     16.18 o
 -13  -2   7      109.71      105.93     16.94 o
 -12  -2   7       22.91       34.80     12.42 o
 -11  -2   7      144.09      186.91     13.97 o
 -10  -2   7       26.23       40.50      9.92 o
  -9  -2   7      196.94      173.72     12.15 o
  -8  -2   7     1443.65     1513.37     50.54 o
  -7  -2   7     2160.47     2054.54     66.49 o
  -6  -2   7      508.65      502.03     19.59 o
  -5  -2   7       75.75       89.95      7.90 o
  -4  -2   7     3684.20     3777.07    118.05 o
  -3  -2   7     1013.75     1154.13     37.94 o
  -2  -2   7       91.02      160.55      8.23 o
  -1  -2   7     4503.97     4673.35    126.86 o
   0  -2   7     1765.79     1817.51     50.25 o
   1  -2   7      310.77      230.94      8.41 o
   2  -2   7    10520.97    11106.43    298.87 o
   3  -2   7     1006.28      806.70     23.55 o
   4  -2   7     3836.77     4372.92    118.88 o
   5  -2   7     2840.85     2683.82     73.82 o
   6  -2   7     6363.72     6543.83    177.16 o
   7  -2   7      182.97      257.76     15.58 o
   8  -2   7     4694.06     4587.76    125.21 o
   9  -2   7      387.85      424.80     18.25 o
  10  -2   7     2311.84     2191.43     89.32 o
  11  -2   7      206.06      170.25     15.97 o
  12  -2   7     1119.02     1122.54     50.52 o
  13  -2   7        9.57       18.75     13.26 o
  14  -2   7       62.46       63.11     15.49 o
 -13  -1   7      322.41      304.95     34.56 o
 -12  -1   7      172.63      155.83     22.69 o
 -11  -1   7        1.94        6.75     12.16 o
 -10  -1   7      959.75      980.43     49.79 o
  -9  -1   7      682.20      646.32     84.23 o
  -8  -1   7     3943.83     3780.97    119.54 o
  -7  -1   7      321.89      345.84     15.88 o
  -6  -1   7      729.10      663.64     24.44 o
  -5  -1   7      107.35       80.61     10.21 o
  -4  -1   7     1635.04     1638.27     52.78 o
  -3  -1   7     6014.12     6891.77    212.96 o
  -2  -1   7     2484.38     1793.77     57.10 o
  -1  -1   7      120.10      105.37      5.38 o
   0  -1   7     9924.75    11102.71    299.15 o
   1  -1   7     2841.04     2750.40     75.12 o
   2  -1   7     3310.33     3181.06     86.72 o
   3  -1   7        8.09       86.49      4.72 o
   4  -1   7     2694.78     2954.30     80.80 o
   5  -1   7      142.38      112.62      5.93 o
   6  -1   7       39.48       47.60      5.02 o
   7  -1   7     1046.85      991.21     29.09 o
   8  -1   7      196.73      166.17     12.31 o
   9  -1   7     1288.11     1149.44     39.99 o
  10  -1   7       94.15      105.21     12.15 o
  11  -1   7      296.81      345.87     51.77 o
  12  -1   7      237.70      295.15     35.19 o
  13  -1   7       70.84       58.18     13.46 o
  14  -1   7       29.42       43.50     15.00 o
  15  -1   7      172.74      182.53     21.49 o
 -13   0   7       74.01      102.38     18.79 o
 -12   0   7      126.74      127.25     17.13 o
 -11   0   7       74.23       51.02     13.26 o
 -10   0   7      338.27      333.37     17.51 o
  -9   0   7       40.62       32.34      8.94 o
  -8   0   7      130.77      120.63     10.04 o
  -7   0   7       63.60       97.60     11.86 o
  -6   0   7      574.84      662.58     26.82 o
  -5   0   7       41.95       39.49      6.59 o
  -4   0   7      722.73      758.79     26.63 o
  -3   0   7     1966.82     2249.80     71.33 o
  -2   0   7      483.18      450.56     14.26 o
  -1   0   7      433.98      399.86     12.98 o
   0   0   7      204.02      104.77      5.27 o
   1   0   7     6232.52     6180.07    167.08 o
   2   0   7       22.88       41.34      3.42 o
   3   0   7      313.92      176.87     20.00 o
   4   0   7     5668.90     5849.14    185.49 o
   5   0   7     9106.34     9527.64    256.93 o
   6   0   7       21.77       18.17      4.31 o
   7   0   7     1284.24     1177.54     34.59 o
   8   0   7      843.71      796.85     24.20 o
   9   0   7     2487.71     2430.38     79.63 o
  10   0   7      931.76      854.69     36.87 o
  11   0   7     2808.51     2691.54    108.03 o
  12   0   7      120.43      114.95     18.40 o
  13   0   7      224.87      285.11     25.92 o
  14   0   7      105.26      142.32     17.13 o
  15   0   7     1334.08     1273.79     58.76 o
 -12   1   7      118.68      112.26     16.73 o
 -11   1   7      100.09       92.48     15.04 o
 -10   1   7      208.61      213.37     17.16 o
  -9   1   7        3.85        9.02      8.80 o
  -8   1   7      221.02      218.33     13.44 o
  -7   1   7     4088.33     4106.22    129.08 o
  -6   1   7      155.31      242.15     12.73 o
  -5   1   7      342.92      235.78     11.62 o
  -4   1   7       15.87        7.40      5.91 o
  -3   1   7     1688.36     1493.04     48.16 o
  -2   1   7       54.01       74.00      7.62 o
  -1   1   7     8898.77     9157.86    247.16 o
   0   1   7      196.57      359.50     11.65 o
   1   1   7     7177.93     7242.93    195.45 o
   2   1   7      323.59      457.78     14.01 o
   3   1   7      452.89      551.71     19.83 o
   4   1   7       28.95       11.05      4.59 o
   5   1   7     3226.91     3187.73    102.11 o
   6   1   7       77.12       39.20      4.42 o
   7   1   7     1780.72     1674.80     46.93 o
   8   1   7     1801.83     1725.61     48.61 o
   9   1   7     1121.55     1144.32     39.63 o
  10   1   7        1.70        0.75      6.69 o
  11   1   7      293.62      310.94     16.66 o
  12   1   7     1710.00     1622.94     68.22 o
  13   1   7      304.61      248.53     25.50 o
  14   1   7       28.12       53.70     19.95 o
  15   1   7       45.63       53.25     17.50 o
 -12   2   7       94.08      113.23     23.60 o
 -11   2   7       61.32       81.73     28.87 o
 -10   2   7      211.94      198.01     17.11 o
  -9   2   7      119.33      131.52     14.04 o
  -8   2   7       22.90       23.36      8.63 o
  -7   2   7     2100.31     2179.16     70.84 o
  -6   2   7      179.49      149.59     18.04 o
  -5   2   7     1451.24     1674.24     54.57 o
  -4   2   7     5123.15     5359.04    145.90 o
  -3   2   7      674.30      620.26     22.19 o
  -2   2   7      700.68      615.45     18.82 o
  -1   2   7      337.22      485.09     15.23 o
   0   2   7     5747.06     6738.68    182.19 o
   1   2   7     1529.14     1862.80     51.39 o
   2   2   7     2286.89     2233.00     61.20 o
   3   2   7       70.67       39.03      4.88 o
   4   2   7       65.93       85.49      6.27 o
   5   2   7      714.33      813.13     28.08 o
   6   2   7     4066.46     4796.27    130.11 o
   7   2   7      674.28      663.87     29.12 o
   8   2   7      543.23      494.84     20.36 o
   9   2   7      255.01      262.29     12.94 o
  10   2   7      595.49      610.21     23.68 o
  11   2   7        5.29       10.13      7.81 o
  12   2   7      883.36      831.03     31.33 o
  13   2   7        2.86        3.24     12.26 o
  14   2   7       93.94       96.50     16.12 o
  15   2   7        7.66       12.58     15.11 o
 -12   3   7       14.09       10.73     15.34 o
 -11   3   7      103.48      109.47     17.14 o
 -10   3   7       24.57       31.88     20.23 o
  -9   3   7      295.06      311.29     20.51 o
  -8   3   7      591.57      565.63     29.50 o
  -7   3   7       62.39      103.05     13.10 o
  -6   3   7      606.41      613.21     38.09 o
  -5   3   7        3.45       10.25      5.73 o
  -4   3   7       40.41       93.69     10.46 o
  -3   3   7      529.32      665.71     23.73 o
  -2   3   7      377.74      618.61     19.00 o
  -1   3   7      151.17      121.75      6.23 o
   0   3   7       52.42       59.93      4.68 o
   1   3   7      371.71      434.83     13.72 o
   2   3   7     1655.88     1742.14     48.30 o
   3   3   7       31.79       31.07      5.62 o
   4   3   7      726.90      503.79     18.63 o
   5   3   7     3770.38     4062.18    129.59 o
   6   3   7      990.71      946.55     27.18 o
   7   3   7       41.36       38.67      6.20 o
   8   3   7     1933.54     1806.72     50.73 o
   9   3   7       16.08       12.56      6.61 o
  10   3   7       15.56        1.08      6.85 o
  11   3   7      274.73      254.82     13.81 o
  12   3   7     2351.98     2103.86     70.18 o
  13   3   7      216.76      183.21     18.97 o
  14   3   7       96.41      116.60     16.76 o
  15   3   7      879.73      825.36     44.40 o
  16   3   7      579.45      556.21     47.63 o
 -11   4   7      103.54      102.26     16.73 o
 -10   4   7     1800.34     1797.42     84.79 o
  -9   4   7      201.03      216.73     17.50 o
  -8   4   7      374.03      370.50     21.81 o
  -7   4   7      307.02      344.47     35.40 o
  -6   4   7      992.25      968.52     34.20 o
  -5   4   7        1.65        4.99      5.96 o
  -4   4   7     2463.38     2252.36     86.82 o
  -3   4   7     1171.70     1010.49     34.02 o
  -2   4   7     1419.35     1570.50     44.26 o
  -1   4   7     2482.20     2365.42     65.33 o
   0   4   7     2846.07     3293.73     89.98 o
   1   4   7      248.16      277.59      9.78 o
   2   4   7     1548.05     1438.10     40.23 o
   3   4   7     8604.80    10127.70    272.99 o
   4   4   7     4219.52     5171.77    140.10 o
   5   4   7     3631.34     3711.34    101.16 o
   6   4   7     3192.43     3443.32     94.16 o
   7   4   7      562.53      452.43     23.66 o
   8   4   7      492.43      409.88     13.91 o
   9   4   7     2362.82     2276.27     63.41 o
  10   4   7      184.58      209.02     12.07 o
  11   4   7      118.75       92.76      9.71 o
  12   4   7       24.79       46.39     10.74 o
  13   4   7       96.09       91.37     10.98 o
  14   4   7       73.56       55.78     12.11 o
  15   4   7      213.40      244.83     22.60 o
 -11   5   7       83.29       93.39     17.32 o
 -10   5   7      475.71      508.69     29.17 o
  -9   5   7       48.95       32.04     13.25 o
  -8   5   7      473.26      496.33     26.67 o
  -7   5   7     1243.09     1175.50     49.96 o
  -6   5   7       19.39       22.15      9.75 o
  -5   5   7       11.45       13.50      6.27 o
  -4   5   7       94.96       70.30     12.78 o
  -3   5   7      114.26       84.67      7.92 o
  -2   5   7     1322.17     1177.16     34.00 o
  -1   5   7     6967.88     6971.93    188.71 o
   0   5   7      102.16       86.54     22.73 o
   1   5   7      887.37     1140.31     32.67 o
   2   5   7      218.98      165.63      7.31 o
   3   5   7      654.16      880.93     25.65 o
   4   5   7      745.88      757.72     24.93 o
   5   5   7       84.50       84.02      5.43 o
   6   5   7     1344.68     1256.78     35.77 o
   7   5   7      381.21      421.07     14.05 o
   8   5   7      185.40      239.88      9.90 o
   9   5   7      584.69      621.21     22.47 o
  10   5   7      382.16      359.20     24.09 o
  11   5   7     2292.85     2406.86     79.45 o
  12   5   7       37.07       34.26     11.44 o
  13   5   7       26.69       25.35     13.28 o
  14   5   7      207.77      197.89     18.15 o
  15   5   7      324.99      284.62     22.83 o
  16   5   7      176.27      165.36     28.52 o
 -11   6   7      274.60      277.70     24.67 o
 -10   6   7        3.43        4.72     14.20 o
  -9   6   7       25.90       19.00     13.14 o
  -8   6   7      129.40      187.96     16.98 o
  -7   6   7       21.77       18.49     11.20 o
  -6   6   7        4.77       11.24      9.56 o
  -5   6   7      288.49      250.49     47.75 o
  -4   6   7      703.74      727.59     26.52 o
  -3   6   7        3.09        8.83      7.09 o
  -2   6   7        0.64        9.75      5.48 o
  -1   6   7     2282.83     2198.09     61.19 o
   0   6   7      627.07      520.03     16.87 o
   1   6   7      276.92      234.07      9.45 o
   2   6   7        7.80       10.32      5.82 o
   3   6   7     1939.66     2018.44     56.07 o
   4   6   7     3528.30     3777.22    103.09 o
   5   6   7     6862.25     6697.18    181.29 o
   6   6   7     4950.42     5389.79    166.49 o
   7   6   7       32.17       24.72      6.12 o
   8   6   7      550.06      639.58     25.61 o
   9   6   7     2739.71     2784.15     77.17 o
  10   6   7        9.26        5.94      7.37 o
  11   6   7     1503.11     1357.88     46.96 o
  12   6   7     1558.96     1444.24     50.21 o
  13   6   7      563.78      568.58     34.14 o
  14   6   7        5.31       12.70     12.71 o
  15   6   7        7.39       14.52     23.60 o
  16   6   7      476.80      390.85     37.51 o
 -10   7   7       27.44       16.55     16.33 o
  -9   7   7      481.41      496.29     28.41 o
  -8   7   7       64.59       52.49     13.16 o
  -7   7   7      874.60      820.82     52.97 o
  -6   7   7      682.33      717.44     33.87 o
  -5   7   7     1802.81     1698.42     95.96 o
  -4   7   7      472.57      484.53     83.59 o
  -3   7   7       14.10       35.34      6.64 o
  -2   7   7     1498.60     1449.72     41.80 o
  -1   7   7      567.08      586.76     18.99 o
   0   7   7     5827.21     6012.70    163.33 o
   1   7   7     2138.61     2443.40     67.75 o
   2   7   7     2451.72     2437.17     67.48 o
   3   7   7      389.25      433.23     14.65 o
   4   7   7      368.41      276.88     10.54 o
   5   7   7       44.60       55.45      9.71 o
   6   7   7     2147.45     2533.64     70.15 o
   7   7   7       85.58      150.30     13.42 o
   8   7   7     2620.03     2423.17     67.38 o
   9   7   7       21.48       41.50      6.38 o
  10   7   7     1189.13     1177.93     41.15 o
  11   7   7       12.54       15.18     10.36 o
  12   7   7      986.62     1000.89     51.63 o
  13   7   7        3.54       11.58     11.72 o
  14   7   7        6.48        2.73     22.69 o
  15   7   7      791.57      744.91     39.28 o
  16   7   7       16.00        6.86     17.98 o
  -9   8   7        8.70        2.50     14.82 o
  -8   8   7      495.55      597.95     31.52 o
  -7   8   7       89.33       34.14     17.77 o
  -6   8   7      533.30      436.35     23.98 o
  -5   8   7       55.74       30.56     11.21 o
  -4   8   7     3366.94     3253.76    124.77 o
  -3   8   7       43.44       18.53      6.99 o
  -2   8   7      390.60      422.82     21.47 o
  -1   8   7      252.63      258.60     12.41 o
   0   8   7      317.94      311.22     12.05 o
   1   8   7     1104.96     1023.63     30.40 o
   2   8   7       28.91       13.20      5.54 o
   3   8   7      468.25      387.84     13.63 o
   4   8   7      430.77      405.44     14.05 o
   5   8   7      822.37      873.90     26.20 o
   6   8   7     4710.28     5080.68    138.23 o
   7   8   7     2708.83     2676.81     74.30 o
   8   8   7       57.36       91.45      8.35 o
   9   8   7       24.77       10.56      7.17 o
  10   8   7      626.31      511.07     27.12 o
  11   8   7      478.16      517.65     27.66 o
  12   8   7      883.67      891.66     42.20 o
  13   8   7     1449.20     1259.05     56.66 o
  14   8   7        2.33       12.27     13.64 o
  15   8   7       50.04       42.53     16.79 o
  -9   9   7       15.93        8.85     15.52 o
  -8   9   7      107.63      144.38     18.11 o
  -7   9   7       11.18       20.76     12.26 o
  -6   9   7       52.86       69.12     13.26 o
  -5   9   7       85.23       67.74     10.51 o
  -4   9   7      358.15      225.25     26.17 o
  -3   9   7     1115.59     1115.27     41.72 o
  -2   9   7       54.99       25.77      7.01 o
  -1   9   7     2552.60     2377.70     66.76 o
   0   9   7       15.31       20.60      7.87 o
   1   9   7      841.64      812.44     25.06 o
   2   9   7      503.86      480.52     16.47 o
   3   9   7      696.73      660.33     20.94 o
   4   9   7      110.59      125.27     12.13 o
   5   9   7     2176.57     2377.88     66.30 o
   6   9   7      395.46      369.78     24.74 o
   7   9   7      571.74      453.69     18.71 o
   8   9   7      549.92      501.01     20.43 o
   9   9   7     4168.72     4561.89    146.11 o
  10   9   7      192.37      188.06     12.77 o
  11   9   7     1181.83     1112.40     50.85 o
  12   9   7      194.94      211.04     22.13 o
  13   9   7     1113.04     1016.79     72.14 o
  14   9   7      106.09       87.13     16.62 o
  15   9   7      544.23      540.00     39.62 o
  -8  10   7       51.22       23.43     22.83 o
  -7  10   7      532.39      424.38     32.45 o
  -6  10   7       44.08       74.98     14.80 o
  -5  10   7      481.00      531.01     59.42 o
  -4  10   7       22.34       -9.15      9.15 o
  -3  10   7     1945.72     1793.05     59.81 o
  -2  10   7      505.24      456.53     24.46 o
  -1  10   7     2151.11     2187.19     62.01 o
   0  10   7      120.40      126.00      9.21 o
   1  10   7      437.46      533.33     18.26 o
   2  10   7       16.24       65.00      7.29 o
   3  10   7      788.40      628.87     20.60 o
   4  10   7      399.61      533.12     21.32 o
   5  10   7       16.75       30.01      7.55 o
   6  10   7     1501.24     1304.14     44.70 o
   7  10   7       21.25       31.63      7.86 o
   8  10   7      135.92      114.14     23.89 o
   9  10   7      139.56      117.96     10.50 o
  10  10   7        0.41        6.53      8.83 o
  11  10   7       22.63       21.69     12.30 o
  12  10   7      577.85      631.56     33.38 o
  13  10   7        4.78       24.21     13.43 o
  14  10   7       85.03      106.81     17.27 o
  15  10   7        8.95       11.33     15.68 o
  -7  11   7        1.04       -9.33     14.61 o
  -6  11   7        4.42       34.30     19.32 o
  -5  11   7      229.96      240.07     27.15 o
  -4  11   7      181.79      189.33     13.99 o
  -3  11   7       30.47       15.61      9.45 o
  -2  11   7        5.88       -2.87      9.12 o
  -1  11   7       45.78       11.40      8.37 o
   0  11   7        0.09       -0.96      7.42 o
   1  11   7       74.31      137.45      9.46 o
   2  11   7      781.48      627.16     24.65 o
   3  11   7        0.56       12.98      8.19 o
   4  11   7        0.97        4.09      7.19 o
   5  11   7     2848.49     2742.33     89.60 o
   6  11   7      131.73      126.13     10.00 o
   7  11   7      638.43      544.89     22.20 o
   8  11   7      453.56      379.24     17.49 o
   9  11   7      189.50      194.59     16.89 o
  10  11   7     1843.26     1789.66     60.80 o
  11  11   7       26.28       12.61     11.54 o
  12  11   7      260.87      283.24     40.81 o
  13  11   7       56.32       63.08     15.53 o
  14  11   7      521.13      497.78     30.77 o
  15  11   7      264.31      273.89     25.10 o
  -6  12   7      126.35      212.11     20.58 o
  -5  12   7       75.79      167.19     18.63 o
  -4  12   7      311.19      234.56     19.22 o
  -3  12   7      179.07      121.62     12.75 o
  -2  12   7      812.67      839.83     32.31 o
  -1  12   7       19.21       30.29      9.85 o
   0  12   7     1399.76     1497.50     63.45 o
   1  12   7      236.47      216.41     13.75 o
   2  12   7     2195.83     2011.51     67.14 o
   3  12   7        0.60       13.82     10.41 o
   4  12   7       53.92      132.33     10.89 o
   5  12   7      114.34       52.12      8.80 o
   6  12   7      543.92      434.80     19.28 o
   7  12   7        7.25       37.60      8.77 o
   8  12   7      903.34     1061.51     38.53 o
   9  12   7      115.77      104.87     11.39 o
  10  12   7      102.97      107.91     19.88 o
  11  12   7      124.35      176.08     17.88 o
  12  12   7      633.44      718.14     37.39 o
  13  12   7      150.77      157.60     18.41 o
  14  12   7       94.02       83.93     17.22 o
  -5  13   7       10.26       18.95     15.30 o
  -4  13   7      586.23      600.32     27.46 o
  -3  13   7      128.56      144.45     17.24 o
  -2  13   7      495.92      498.03     56.69 o
  -1  13   7      348.89      245.30     19.42 o
   0  13   7       21.61        5.63     13.07 o
   1  13   7     1087.93     1214.76     52.86 o
   2  13   7      265.58      278.52     15.85 o
   3  13   7      310.64      295.58     16.76 o
   4  13   7        4.84       -1.87      8.53 o
   5  13   7      727.49      673.80     26.90 o
   6  13   7     1079.99     1104.69     40.03 o
   7  13   7      123.05      146.30     13.37 o
   8  13   7      179.13      207.15     14.05 o
   9  13   7      553.95      554.90     38.13 o
  10  13   7       71.66      105.22     15.70 o
  11  13   7       42.10       51.98     14.22 o
  12  13   7       52.13       76.02     30.91 o
  13  13   7      103.73      118.77     19.01 o
  14  13   7        0.26        0.83     17.34 o
  -4  14   7       22.95        3.10     15.96 o
  -3  14   7        6.22       45.67     15.80 o
  -2  14   7      113.00       76.16     15.38 o
  -1  14   7       13.68       50.54     14.44 o
   0  14   7       18.79       24.89     12.61 o
   1  14   7        0.20        7.09     12.20 o
   2  14   7      292.64      246.03     19.11 o
   3  14   7       67.76      128.18     12.68 o
   4  14   7      138.93       90.22     18.07 o
   5  14   7       90.20       56.05     10.66 o
   6  14   7       55.44       31.97      9.89 o
   7  14   7      214.60      279.22     17.23 o
   8  14   7       11.22       41.27     10.81 o
   9  14   7      142.17      122.29     13.46 o
  10  14   7      440.51      549.84     50.93 o
  11  14   7      147.17      185.71     19.66 o
  12  14   7      136.31      141.27     19.55 o
  13  14   7      188.00      171.39     21.25 o
  -3  15   7      232.86      251.74     65.40 o
  -2  15   7        5.86        3.64     15.72 o
  -1  15   7      384.53      309.79     23.56 o
   0  15   7      127.00      200.39     19.15 o
   1  15   7      141.92      200.86     18.84 o
   2  15   7        2.46       -5.67     12.96 o
   3  15   7     1105.25     1075.63     49.10 o
   4  15   7      342.91      420.09     35.50 o
   5  15   7      523.73      527.21     23.54 o
   6  15   7     1033.97     1180.51     43.49 o
   7  15   7      223.31      225.11     15.79 o
   8  15   7      779.44      702.46     29.44 o
   9  15   7      262.96      208.97     20.68 o
  10  15   7      530.44      658.82     35.84 o
  11  15   7       57.56       93.03     17.52 o
  12  15   7      195.72      198.94     21.08 o
  -1  16   7        1.26       -9.82     15.79 o
   0  16   7       90.79       79.96     17.39 o
   1  16   7        3.35       18.47     15.39 o
   2  16   7      550.01      555.92     31.51 o
   3  16   7        3.37       15.35     13.96 o
   4  16   7       22.27       35.13     15.24 o
   5  16   7        6.85       16.49     12.09 o
   6  16   7      191.75      126.67     19.16 o
   7  16   7        0.60       19.66     12.17 o
   8  16   7        7.39       29.73     12.89 o
   9  16   7      144.34      133.56     15.82 o
  10  16   7       46.10       80.57     17.96 o
  11  16   7        0.08        1.23     16.28 o
   1  17   7       34.38       22.60     17.47 o
   2  17   7        3.04        0.07     15.60 o
   3  17   7       71.44       96.45     46.92 o
   4  17   7        1.69       -0.99     14.05 o
   5  17   7        1.14       -1.02     16.30 o
   6  17   7      616.68      594.85     27.68 o
   7  17   7      624.08      625.02     45.03 o
   8  17   7       85.68       75.72     15.13 o
   9  17   7      106.22      173.46     48.68 o
  -6 -16   8       71.66       78.03     23.88 o
  -5 -16   8       22.41       32.38     17.72 o
  -4 -16   8       97.21      111.83     25.29 o
  -3 -16   8        2.16       25.29     16.42 o
  -2 -16   8      263.61      305.25     39.34 o
  -1 -16   8      206.05      216.43     46.43 o
   0 -16   8       87.12      108.29     43.97 o
  -8 -15   8       38.45       36.53     17.78 o
  -7 -15   8       50.17       69.63     17.19 o
  -6 -15   8       57.20       53.72     16.03 o
  -5 -15   8        7.47       14.27     15.12 o
  -4 -15   8       19.35        7.48     14.48 o
  -3 -15   8      251.35      247.63     21.58 o
  -2 -15   8        0.80       10.39     15.45 o
  -1 -15   8      240.24      206.74     19.98 o
   0 -15   8        7.23       -6.35     15.44 o
   1 -15   8       20.65       17.39     16.43 o
   2 -15   8       73.28       54.06     17.48 o
   3 -15   8      195.93      147.16     19.87 o
  -9 -14   8      368.01      407.56     58.45 o
  -8 -14   8      115.52      141.85     18.31 o
  -7 -14   8      559.59      543.76     45.24 o
  -6 -14   8        1.36       16.59     29.15 o
  -5 -14   8      330.12      326.02     22.68 o
  -4 -14   8      375.89      328.72     22.20 o
  -3 -14   8      443.12      469.39     22.34 o
  -2 -14   8      245.11      239.00     20.21 o
  -1 -14   8      409.82      450.07     26.62 o
   0 -14   8       43.14       68.40     16.30 o
   1 -14   8      286.12      271.95     21.82 o
   2 -14   8     1234.13     1459.47     64.19 o
   3 -14   8      119.79      126.33     18.53 o
   4 -14   8      196.39      229.42     22.54 o
   5 -14   8      154.04      160.46     21.50 o
 -10 -13   8      301.36      298.57     32.45 o
  -9 -13   8        5.25      -14.71     14.71 o
  -8 -13   8      504.93      513.76     29.61 o
  -7 -13   8       59.40       70.95     16.04 o
  -6 -13   8      507.11      505.22     28.67 o
  -5 -13   8       55.79       83.27     14.21 o
  -4 -13   8        2.57       -1.74     10.53 o
  -3 -13   8      144.39      138.39     13.24 o
  -2 -13   8      364.96      400.82     19.44 o
  -1 -13   8        0.11       -8.90     13.98 o
   0 -13   8        6.39       -0.02     12.22 o
   1 -13   8        1.93        4.48     13.16 o
   2 -13   8       15.46       19.75     13.90 o
   3 -13   8        4.96       -4.47     12.11 o
   4 -13   8       51.84       35.69     13.13 o
   5 -13   8      296.03      307.05     21.57 o
   6 -13   8      410.98      385.24     22.39 o
 -11 -12   8        0.87       -9.69     16.12 o
 -10 -12   8      252.75      296.44     24.50 o
  -9 -12   8        2.56        8.26     13.87 o
  -8 -12   8       62.27       61.11     25.57 o
  -7 -12   8       60.72       56.94     14.40 o
  -6 -12   8       11.91       10.72     12.64 o
  -5 -12   8      103.13      140.21     15.54 o
  -4 -12   8      204.40      201.99     19.17 o
  -3 -12   8       70.35      101.90     11.18 o
  -2 -12   8      183.25      155.76     12.47 o
  -1 -12   8      109.58      122.77     11.53 o
   0 -12   8      896.39      942.52     42.58 o
   1 -12   8      486.24      462.49     20.54 o
   2 -12   8      165.77      173.86     13.27 o
   3 -12   8     1064.90     1052.05     38.17 o
   4 -12   8      174.12      223.43     69.09 o
   5 -12   8      525.26      568.67     25.03 o
   6 -12   8       53.96       92.04     15.00 o
   7 -12   8      331.07      350.95     34.42 o
 -11 -11   8      760.08      780.82     40.39 o
 -10 -11   8      356.27      397.09     53.32 o
  -9 -11   8      845.48      864.30     41.94 o
  -8 -11   8       59.04       52.08     13.58 o
  -7 -11   8     1407.65     1338.06     57.60 o
  -6 -11   8      574.30      579.82     29.94 o
  -5 -11   8      905.64      916.61     67.72 o
  -4 -11   8       22.80       25.99      9.80 o
  -3 -11   8     2635.18     2813.49     91.92 o
  -2 -11   8     1453.83     1430.89     49.27 o
  -1 -11   8     1618.81     1503.80     43.94 o
   0 -11   8        0.14        8.08      7.07 o
   1 -11   8     4184.49     4031.42    127.75 o
   2 -11   8       37.29       68.32     10.01 o
   3 -11   8      672.54      651.71     25.82 o
   4 -11   8      106.12      124.94     11.96 o
   5 -11   8     1281.90     1348.35     47.08 o
   6 -11   8       66.69       81.10     12.76 o
   7 -11   8      243.45      300.30     23.04 o
   8 -11   8        4.11      -10.99     14.69 o
 -12 -10   8        0.05       -2.96     16.57 o
 -11 -10   8      675.22      760.01     39.29 o
 -10 -10   8      104.15       93.03     26.76 o
  -9 -10   8      438.56      407.05     37.37 o
  -8 -10   8      101.10      119.97     14.98 o
  -7 -10   8        2.45       10.21     11.37 o
  -6 -10   8      601.61      550.67     28.54 o
  -5 -10   8      669.81      663.61     31.73 o
  -4 -10   8       60.29       60.79      9.67 o
  -3 -10   8      352.85      397.13     15.33 o
  -2 -10   8      610.17      514.10     18.11 o
  -1 -10   8     1455.19     1389.57     40.78 o
   0 -10   8      200.12      200.10     10.30 o
   1 -10   8       26.62       20.89      6.78 o
   2 -10   8      417.43      414.37     18.06 o
   3 -10   8      633.98      600.84     23.76 o
   4 -10   8       75.72      101.02     10.65 o
   5 -10   8        2.35       11.79      9.45 o
   6 -10   8      527.09      557.52     24.04 o
   7 -10   8       60.09      141.26     23.04 o
   8 -10   8      121.98      146.31     17.72 o
   9 -10   8      305.66      319.19     23.64 o
 -12  -9   8       28.06        6.24     15.83 o
 -11  -9   8      132.92      151.79     21.85 o
 -10  -9   8       30.79       33.15     14.62 o
  -9  -9   8      238.09      214.10     18.08 o
  -8  -9   8        1.47       12.45     11.84 o
  -7  -9   8      595.39      576.54     63.36 o
  -6  -9   8      323.95      293.62     29.38 o
  -5  -9   8      227.37      219.88     21.19 o
  -4  -9   8     7260.39     7303.04    198.76 o
  -3  -9   8       47.04       68.40      7.49 o
  -2  -9   8       21.63       45.23      6.95 o
  -1  -9   8       21.96       15.27      6.58 o
   0  -9   8     1622.36     1705.30     48.76 o
   1  -9   8      411.76      432.26     15.50 o
   2  -9   8     2010.28     1906.35     54.15 o
   3  -9   8       33.83       28.10      8.71 o
   4  -9   8      105.64      131.46     11.22 o
   5  -9   8      204.50      203.39     13.10 o
   6  -9   8      522.53      610.51     24.84 o
   7  -9   8       34.08       63.44     11.51 o
   8  -9   8      930.88      987.62     46.33 o
   9  -9   8      359.89      329.95     23.24 o
  10  -9   8      543.96      618.95     35.03 o
 -12  -8   8        5.05       18.99     15.19 o
 -11  -8   8       36.71       55.57     15.96 o
 -10  -8   8       16.69        9.92     22.06 o
  -9  -8   8       86.84       92.38     13.93 o
  -8  -8   8      978.41      881.61     32.84 o
  -7  -8   8       15.47       18.19      8.67 o
  -6  -8   8     1624.48     1465.64     73.88 o
  -5  -8   8       63.85       63.98     14.55 o
  -4  -8   8      113.49      110.62      8.62 o
  -3  -8   8     1269.54     1284.86     37.69 o
  -2  -8   8     3870.67     3893.55    106.94 o
  -1  -8   8      574.26      640.98     20.61 o
   0  -8   8      163.46      151.69     10.78 o
   1  -8   8      314.92      278.09     11.50 o
   2  -8   8     1665.37     1554.35     44.63 o
   3  -8   8       30.59       67.38      8.95 o
   4  -8   8      172.13      152.29     22.72 o
   5  -8   8      315.03      295.45     16.49 o
   6  -8   8        1.61        9.65      9.11 o
   7  -8   8      294.40      300.22     16.74 o
   8  -8   8       10.14        3.24     10.78 o
   9  -8   8      149.22      134.65     16.28 o
  10  -8   8       18.91        9.05     13.19 o
  11  -8   8      148.76      142.61     19.48 o
 -13  -7   8      269.70      262.44     37.09 o
 -12  -7   8      135.91      193.96     20.90 o
 -11  -7   8       31.95       36.99     22.34 o
 -10  -7   8        5.97       14.20     10.64 o
  -9  -7   8       27.24       24.76     14.15 o
  -8  -7   8      825.82      829.86     38.84 o
  -7  -7   8      358.35      379.16     18.45 o
  -6  -7   8        2.12        4.53      7.19 o
  -5  -7   8     1363.85     1294.61     43.50 o
  -4  -7   8        0.18       -5.87      6.99 o
  -3  -7   8     2816.06     2915.77     80.53 o
  -2  -7   8      515.04      552.44     18.35 o
  -1  -7   8       28.10       11.45      5.60 o
   0  -7   8      429.03      441.81     15.32 o
   1  -7   8        2.58        9.17      5.51 o
   2  -7   8      667.00      713.62     22.38 o
   3  -7   8     3115.19     3112.75     98.60 o
   4  -7   8      298.91      243.20     24.96 o
   5  -7   8      105.03       82.52     11.17 o
   6  -7   8      515.60      472.34     25.96 o
   7  -7   8      131.02      162.54     12.43 o
   8  -7   8       34.89       25.38     11.42 o
   9  -7   8      900.98      895.94     55.49 o
  10  -7   8      106.99       88.55     15.77 o
  11  -7   8       44.51       57.71     15.48 o
  12  -7   8      242.90      243.49     25.57 o
 -13  -6   8      220.63      241.08     34.49 o
 -12  -6   8       14.66       18.24     14.99 o
 -11  -6   8       59.87       89.40     13.05 o
 -10  -6   8       84.79       95.49     11.58 o
  -9  -6   8      409.41      390.61     18.52 o
  -8  -6   8       90.22       99.86     10.46 o
  -7  -6   8      251.66      231.17     12.86 o
  -6  -6   8        4.99       -1.22      7.86 o
  -5  -6   8     2762.19     2903.41     92.36 o
  -4  -6   8      461.01      575.02     22.09 o
  -3  -6   8     2049.04     2176.26     60.90 o
  -2  -6   8      223.13      220.49      9.54 o
  -1  -6   8     5008.39     4927.77    134.19 o
   0  -6   8     2089.62     2031.63     56.81 o
   1  -6   8     1854.73     1747.43     49.25 o
   2  -6   8      518.17      488.91     22.43 o
   3  -6   8     3456.95     3551.77    111.84 o
   4  -6   8        4.92       -0.50      6.00 o
   5  -6   8     2008.70     2065.60     58.17 o
   6  -6   8     3823.37     3682.82    116.51 o
   7  -6   8       18.91       22.82      8.77 o
   8  -6   8      134.40      168.13     15.02 o
   9  -6   8       96.09      107.66     13.86 o
  10  -6   8     1330.68     1380.38     60.67 o
  11  -6   8      323.40      301.16     26.34 o
  12  -6   8      446.48      385.42     26.50 o
 -13  -5   8      302.55      333.13     26.03 o
 -12  -5   8      359.97      361.74     21.68 o
 -11  -5   8      971.94     1009.58     38.07 o
 -10  -5   8     1337.57     1259.12     44.38 o
  -9  -5   8     1164.00     1302.82     44.91 o
  -8  -5   8      211.40      196.56     12.59 o
  -7  -5   8      303.91      365.27     24.87 o
  -6  -5   8     1260.45     1217.70     41.40 o
  -5  -5   8      459.49      463.83     25.05 o
  -4  -5   8     2138.44     1921.41     62.07 o
  -3  -5   8       28.99       29.26      5.34 o
  -2  -5   8        8.75       11.58      4.94 o
  -1  -5   8       31.36       17.32      5.52 o
   0  -5   8     2439.22     2710.47     74.66 o
   1  -5   8       16.54        6.34      4.71 o
   2  -5   8     1247.98     1102.81     32.14 o
   3  -5   8     1852.47     1546.92    102.08 o
   4  -5   8      327.10      297.48     16.00 o
   5  -5   8     1306.07     1370.26     39.51 o
   6  -5   8      284.74      304.19     17.32 o
   7  -5   8      331.15      272.64     17.24 o
   8  -5   8        1.84       11.94      9.54 o
   9  -5   8       10.89        0.55     10.38 o
  10  -5   8       86.44       73.04     13.36 o
  11  -5   8      129.30      151.35     17.43 o
  12  -5   8      139.01      178.18     19.86 o
  13  -5   8       53.35       34.71     17.18 o
 -13  -4   8      103.43       82.43     20.76 o
 -12  -4   8      366.59      314.25     20.69 o
 -11  -4   8      178.13      206.42     18.98 o
 -10  -4   8      241.64      262.34     15.82 o
  -9  -4   8       59.67       60.45     10.26 o
  -8  -4   8      949.46      942.12     39.45 o
  -7  -4   8       97.87      125.72     12.88 o
  -6  -4   8      742.50      710.69     26.18 o
  -5  -4   8        4.90        5.00      6.35 o
  -4  -4   8       15.43       19.44      8.13 o
  -3  -4   8      816.32      938.99     27.71 o
  -2  -4   8      167.33      239.79     10.29 o
  -1  -4   8      159.74      181.27      8.17 o
   0  -4   8     2821.39     2995.47     82.27 o
   1  -4   8     1278.25     1231.02     35.19 o
   2  -4   8      446.77      442.04     14.73 o
   3  -4   8      567.26      519.51     21.47 o
   4  -4   8      561.64      467.76     17.09 o
   5  -4   8      768.32      828.62     25.07 o
   6  -4   8     5811.32     5504.51    149.85 o
   7  -4   8     1581.43     1571.05     45.32 o
   8  -4   8      612.23      649.47     31.23 o
   9  -4   8      421.73      420.79     23.44 o
  10  -4   8     1839.97     1726.07     72.55 o
  11  -4   8      135.43      113.80     15.00 o
  12  -4   8      864.37      835.88     41.35 o
  13  -4   8      254.59      261.42     22.65 o
 -13  -3   8       82.92       90.77     17.92 o
 -12  -3   8        0.83        3.25     11.61 o
 -11  -3   8        1.45       -2.20     10.93 o
 -10  -3   8      390.49      433.64     20.25 o
  -9  -3   8      162.55      148.22     11.75 o
  -8  -3   8      581.12      543.01     22.30 o
  -7  -3   8     1187.10     1120.64     38.65 o
  -6  -3   8     1029.65     1000.34     34.67 o
  -5  -3   8       15.18       27.11      7.11 o
  -4  -3   8     4030.57     4155.37    129.90 o
  -3  -3   8     1940.04     1777.78     66.90 o
  -2  -3   8     1390.79     1292.00     36.51 o
  -1  -3   8     1913.85     1867.89     52.01 o
   0  -3   8     2229.09     2515.48     69.34 o
   1  -3   8     3344.01     4073.31    110.98 o
   2  -3   8       15.55       18.68      4.45 o
   3  -3   8    10485.26    10594.21    285.56 o
   4  -3   8      551.89      398.70     13.54 o
   5  -3   8     1788.95     1804.21     50.66 o
   6  -3   8      923.24      955.37     28.35 o
   7  -3   8     1274.62     1292.53     37.64 o
   8  -3   8      535.00      609.22     23.60 o
   9  -3   8     2936.90     2789.27    111.55 o
  10  -3   8      283.01      354.91     21.97 o
  11  -3   8      611.07      673.38     48.47 o
  12  -3   8       32.62       54.50     13.76 o
  13  -3   8      209.32      215.77     21.01 o
  14  -3   8      155.79      131.38     19.69 o
 -13  -2   8      264.66      291.14     52.97 o
 -12  -2   8      430.80      486.27     28.31 o
 -11  -2   8      496.28      468.18     22.01 o
 -10  -2   8        6.08       -4.32      9.52 o
  -9  -2   8     2556.82     2518.04     81.75 o
  -8  -2   8      293.87      338.79     17.37 o
  -7  -2   8     5792.33     5474.45    170.92 o
  -6  -2   8       18.07       23.07      7.27 o
  -5  -2   8     5226.68     5356.51    166.86 o
  -4  -2   8      526.03      471.08     18.59 o
  -3  -2   8     4472.34     4741.70    147.67 o
  -2  -2   8     1136.45     1433.38     40.63 o
  -1  -2   8     5623.55     5501.33    149.31 o
   0  -2   8      582.79      682.51     20.51 o
   1  -2   8     1060.28     1186.08     33.72 o
   2  -2   8        1.27       -3.07      3.77 o
   3  -2   8     2720.37     3162.88     86.62 o
   4  -2   8      240.06      244.75      9.38 o
   5  -2   8     5302.57     5345.86    145.16 o
   6  -2   8     2161.73     2096.74     58.60 o
   7  -2   8      621.38      606.83     23.05 o
   8  -2   8      390.38      392.74     23.23 o
   9  -2   8       68.20       72.70     14.55 o
  10  -2   8      472.23      514.53     27.27 o
  11  -2   8       30.69       38.67     13.35 o
  12  -2   8       86.05       84.67     14.87 o
  13  -2   8      346.36      389.57     39.13 o
  14  -2   8       26.10       26.90     16.24 o
 -12  -1   8        2.87        2.77     13.91 o
 -11  -1   8      599.71      673.13     35.01 o
 -10  -1   8      298.04      282.93     21.49 o
  -9  -1   8        3.42        3.11      8.64 o
  -8  -1   8        1.58       -6.95      7.72 o
  -7  -1   8      118.97      106.36      9.87 o
  -6  -1   8       79.95       65.08      8.19 o
  -5  -1   8      942.43      926.05     50.48 o
  -4  -1   8       53.01       33.83      6.60 o
  -3  -1   8       30.22       64.34      7.04 o
  -2  -1   8      624.57      392.01     14.24 o
  -1  -1   8      130.26       54.72      4.79 o
   0  -1   8      137.89      257.44     10.59 o
   1  -1   8      841.02      840.20     24.45 o
   2  -1   8      166.98      234.24     13.03 o
   3  -1   8      785.68      990.71     28.43 o
   4  -1   8     3914.23     3900.99    106.20 o
   5  -1   8      771.70      859.08     25.21 o
   6  -1   8    14957.67    16237.69    498.48 o
   7  -1   8      168.94      161.60      9.80 o
   8  -1   8      978.26      998.03     35.08 o
   9  -1   8      728.21      745.58     32.09 o
  10  -1   8     4458.92     4445.17    174.39 o
  11  -1   8       39.26       63.01     20.58 o
  12  -1   8     2230.75     2028.62     98.56 o
  13  -1   8      202.31      225.90     26.06 o
  14  -1   8      272.94      274.72     48.89 o
 -12   0   8      108.50      112.03     17.44 o
 -11   0   8        0.49       10.30     13.26 o
 -10   0   8      186.88      198.17     14.62 o
  -9   0   8     1043.20      928.74     33.96 o
  -8   0   8      471.75      444.64     27.12 o
  -7   0   8      149.45      136.50     10.44 o
  -6   0   8     2602.46     2877.78    113.33 o
  -5   0   8        9.55       13.61      7.98 o
  -4   0   8     6699.05     6680.70    207.26 o
  -3   0   8        0.87       -0.31      5.38 o
  -2   0   8     1464.84     1761.39     49.28 o
  -1   0   8      163.58      190.12      7.76 o
   0   0   8    14196.07    15784.97    424.78 o
   1   0   8     3270.45     4137.70    112.51 o
   2   0   8     1072.33      947.50     27.08 o
   3   0   8        1.52        6.92      4.84 o
   4   0   8     4706.19     5076.61    161.56 o
   5   0   8      130.53       94.19      8.72 o
   6   0   8     4712.98     4613.38    203.60 o
   7   0   8      733.83      690.99     25.49 o
   8   0   8       27.19       35.77      7.04 o
   9   0   8        1.89       16.62      6.99 o
  10   0   8      865.59      758.15     48.57 o
  11   0   8      102.52       65.45     12.08 o
  12   0   8      455.48      458.35     29.78 o
  13   0   8      755.25      749.37     37.29 o
  14   0   8      580.10      664.47     75.16 o
  15   0   8       74.57       74.39     18.67 o
 -12   1   8       16.07       29.58     15.63 o
 -11   1   8       17.60       20.75     33.58 o
 -10   1   8      856.86      869.45     40.18 o
  -9   1   8        6.92        1.61      9.46 o
  -8   1   8      656.40      675.18     26.19 o
  -7   1   8       39.57       34.29      7.71 o
  -6   1   8     1680.49     1627.98     53.73 o
  -5   1   8      479.80      589.42     22.30 o
  -4   1   8     2044.54     1927.27     62.20 o
  -3   1   8     2041.28     1887.95    104.25 o
  -2   1   8     1207.97     1022.76     29.42 o
  -1   1   8      843.85      819.64     24.08 o
   0   1   8      127.52      181.80      7.47 o
   1   1   8        0.84       -5.29      5.29 o
   2   1   8      680.78      433.67     13.67 o
   3   1   8      415.59      347.85     14.11 o
   4   1   8      248.09      278.72     12.22 o
   5   1   8      719.02      664.65     24.07 o
   6   1   8      797.86      795.85     28.22 o
   7   1   8       18.84       27.64      6.38 o
   8   1   8      122.61       94.74     10.52 o
   9   1   8     2666.59     2352.50     88.76 o
  10   1   8       45.07       37.89      7.97 o
  11   1   8      583.72      525.29     29.94 o
  12   1   8      120.18      114.90     21.71 o
  13   1   8       82.75      104.47     15.32 o
  14   1   8       61.83       93.49     35.12 o
  15   1   8      122.05      136.11     19.72 o
 -12   2   8       74.36       92.74     18.02 o
 -11   2   8      167.76      181.60     25.08 o
 -10   2   8       71.08       81.87     20.16 o
  -9   2   8       80.31       82.39     14.61 o
  -8   2   8      140.14      148.74     12.31 o
  -7   2   8      312.01      270.41     16.85 o
  -6   2   8      148.03      156.35     10.86 o
  -5   2   8       75.21       83.93      8.49 o
  -4   2   8      257.44      256.98     12.60 o
  -3   2   8     2246.70     2495.58    136.28 o
  -2   2   8      388.58      433.02     14.24 o
  -1   2   8     3856.59     3848.28    104.91 o
   0   2   8       18.52        4.17      4.75 o
   1   2   8     1533.69     1849.23     51.27 o
   2   2   8     2940.58     3274.67     89.37 o
   3   2   8       90.65       74.21      6.24 o
   4   2   8        0.95        3.30      4.78 o
   5   2   8      856.88      615.05     22.45 o
   6   2   8      637.45      729.28     26.19 o
   7   2   8     2425.63     2340.66     83.61 o
   8   2   8        2.33        6.10      6.23 o
   9   2   8     1597.97     1579.41     53.23 o
  10   2   8      215.70      214.40     12.45 o
  11   2   8     1109.74     1090.71     38.92 o
  12   2   8     1487.97     1458.97     50.68 o
  13   2   8      728.78      718.83     35.90 o
  14   2   8        7.20       -0.35     13.90 o
  15   2   8      369.34      392.54     60.76 o
 -11   3   8       73.82       89.61     16.83 o
 -10   3   8      101.69       94.15     15.10 o
  -9   3   8      369.86      447.43     25.38 o
  -8   3   8      131.94      116.45     13.91 o
  -7   3   8     1073.25      974.43     34.99 o
  -6   3   8      277.20      303.84     16.74 o
  -5   3   8       12.40       11.65      7.52 o
  -4   3   8       26.97       42.08      7.87 o
  -3   3   8     4291.75     4037.36    216.64 o
  -2   3   8      257.39      264.57     10.27 o
  -1   3   8     4641.45     5201.79    141.37 o
   0   3   8     8813.98     9542.46    257.65 o
   1   3   8       83.90       78.96      5.21 o
   2   3   8     4878.27     5544.55    150.24 o
   3   3   8       68.95      107.45      5.53 o
   4   3   8     7525.96     7981.34    252.25 o
   5   3   8     1715.61     1799.78     59.18 o
   6   3   8      180.01      220.41     11.01 o
   7   3   8       16.44       13.81      6.26 o
   8   3   8     1151.26     1149.38     39.54 o
   9   3   8      274.23      287.48     19.21 o
  10   3   8       32.67       38.27      7.62 o
  11   3   8      103.01       95.59     13.50 o
  12   3   8      459.21      406.67     26.74 o
  13   3   8      110.45      121.51     12.65 o
  14   3   8        5.00       22.03     13.81 o
  15   3   8       17.63        6.94     15.24 o
 -11   4   8      825.00      844.29     41.74 o
 -10   4   8      556.85      634.91     52.83 o
  -9   4   8       57.23       63.00     13.01 o
  -8   4   8      331.44      369.90     46.78 o
  -7   4   8        5.11       23.50     10.72 o
  -6   4   8      179.30      151.69     11.18 o
  -5   4   8       14.80       26.80      8.03 o
  -4   4   8      542.31      422.26     49.64 o
  -3   4   8       69.12       55.99      7.62 o
  -2   4   8       81.66       86.50      6.51 o
  -1   4   8      358.20      243.32     10.49 o
   0   4   8      237.93      128.01      6.72 o
   1   4   8     2337.21     2688.27     73.92 o
   2   4   8       71.82       50.73      6.09 o
   3   4   8     1459.32     1429.19     40.31 o
   4   4   8      819.36      935.87     27.11 o
   5   4   8       73.95       98.46      5.48 o
   6   4   8      354.35      364.43     12.24 o
   7   4   8      119.45      102.16      6.96 o
   8   4   8       52.13       55.68      7.51 o
   9   4   8       57.05       51.53      7.82 o
  10   4   8      252.48      277.41     31.28 o
  11   4   8        5.89       13.63      8.06 o
  12   4   8     1306.08     1166.02     41.73 o
  13   4   8        7.66        7.18      9.73 o
  14   4   8        4.49       -4.82     11.51 o
  15   4   8      218.88      172.08     21.10 o
 -11   5   8      148.48      125.18     19.50 o
 -10   5   8       18.38       32.24     20.37 o
  -9   5   8       28.80        9.32     12.86 o
  -8   5   8      155.51      174.04     16.95 o
  -7   5   8      171.04      189.58     16.01 o
  -6   5   8     2802.88     2778.38    107.68 o
  -5   5   8      937.14     1001.17     35.22 o
  -4   5   8        7.41        2.08      5.86 o
  -3   5   8      857.81      906.88     61.91 o
  -2   5   8       55.91       54.57      6.09 o
  -1   5   8       82.02       75.06      6.26 o
   0   5   8     3250.21     2988.88     82.26 o
   1   5   8       16.76       17.69      5.88 o
   2   5   8       32.74       10.02      6.44 o
   3   5   8     3711.20     3710.04    101.36 o
   4   5   8     2069.75     2079.97     57.78 o
   5   5   8     1026.10      940.74     27.54 o
   6   5   8     7043.87     7358.63    199.14 o
   7   5   8     7325.29     7772.84    210.36 o
   8   5   8       74.03       68.49      7.89 o
   9   5   8     1418.26     1334.22    100.17 o
  10   5   8     1144.13     1108.59     46.89 o
  11   5   8      986.66      869.20     32.25 o
  12   5   8      265.84      249.14     14.47 o
  13   5   8      483.68      499.65     45.94 o
  14   5   8      197.03      174.63     24.87 o
  15   5   8      446.50      506.84     83.38 o
 -10   6   8      612.20      700.34     37.05 o
  -9   6   8        7.63       23.02     40.81 o
  -8   6   8      847.27      743.05     51.77 o
  -7   6   8      483.30      463.50     25.76 o
  -6   6   8     2429.67     2369.30     92.97 o
  -5   6   8       26.15       14.01     15.38 o
  -4   6   8     3479.28     3772.02    143.49 o
  -3   6   8     2465.84     2136.39     62.73 o
  -2   6   8      165.73      148.45      8.39 o
  -1   6   8      778.59      677.26     21.31 o
   0   6   8     1624.59     1791.05     50.38 o
   1   6   8     1280.49     1302.01     37.33 o
   2   6   8     3591.84     4012.88    109.39 o
   3   6   8     5741.98     5965.76    161.90 o
   4   6   8       30.31       20.79      4.91 o
   5   6   8     6005.54     6253.25    169.53 o
   6   6   8      108.53      114.92      9.86 o
   7   6   8     3128.64     3701.27    101.48 o
   8   6   8     1604.16     1575.86     52.95 o
   9   6   8      915.97      745.50     27.72 o
  10   6   8       10.82        3.17      7.98 o
  11   6   8      528.61      567.85     23.07 o
  12   6   8        9.33       17.23      9.81 o
  13   6   8      100.48       83.18     13.41 o
  14   6   8      238.08      222.77     19.73 o
  15   6   8       23.44       -4.27     14.57 o
 -10   7   8        2.21       -9.75     16.40 o
  -9   7   8      146.38      117.61     34.28 o
  -8   7   8       13.83       -5.90     12.52 o
  -7   7   8     1381.08     1588.76     65.50 o
  -6   7   8        6.58       -4.14     10.87 o
  -5   7   8       99.85      127.12     13.38 o
  -4   7   8        8.93        6.00      7.01 o
  -3   7   8      570.39      599.26     20.33 o
  -2   7   8     1236.99     1259.32     36.78 o
  -1   7   8      618.66      693.62     23.28 o
   0   7   8     1104.19     1097.00     32.23 o
   1   7   8        0.73       12.98     11.64 o
   2   7   8       88.14      145.08      8.01 o
   3   7   8      258.14      229.01      9.69 o
   4   7   8       18.49       24.08      5.20 o
   5   7   8       13.04        8.67      5.25 o
   6   7   8        0.13       -1.28      5.05 o
   7   7   8     2380.93     2428.16     67.54 o
   8   7   8      171.50      212.81      9.94 o
   9   7   8     1217.49     1256.80     43.44 o
  10   7   8      242.34      272.35     21.28 o
  11   7   8        5.77       -6.00     10.62 o
  12   7   8     1756.37     1962.56     83.30 o
  13   7   8     1547.74     1540.32     80.15 o
  14   7   8       80.31      127.84     18.33 o
  15   7   8      495.87      481.64     39.13 o
  -9   8   8      134.06       86.37     20.44 o
  -8   8   8      172.35      130.50     21.28 o
  -7   8   8       72.97      101.75     15.05 o
  -6   8   8       21.28       22.09     12.05 o
  -5   8   8       26.29       49.29     12.00 o
  -4   8   8      110.44      107.32     10.34 o
  -3   8   8      917.00      998.06     30.78 o
  -2   8   8      833.18      852.54     26.61 o
  -1   8   8      547.16      473.32     16.49 o
   0   8   8      726.30      675.97     40.25 o
   1   8   8      342.58      298.04     13.99 o
   2   8   8      663.39      700.84     22.06 o
   3   8   8      445.46      545.84     18.08 o
   4   8   8     1261.07     1284.59     37.24 o
   5   8   8      162.84      253.97     10.57 o
   6   8   8     5609.82     5743.90    156.30 o
   7   8   8      303.12      296.36     12.13 o
   8   8   8      245.01      238.62     14.76 o
   9   8   8       93.01       62.78     11.62 o
  10   8   8     3214.13     3534.42    174.63 o
  11   8   8       24.37       13.15     13.70 o
  12   8   8     1773.09     1689.64     73.20 o
  13   8   8       12.17        5.61     21.07 o
  14   8   8        4.26        4.41     14.36 o
  15   8   8       13.04        1.60     15.90 o
  -8   9   8      145.01      195.62     19.78 o
  -7   9   8       27.68       43.62     13.96 o
  -6   9   8     1160.07     1079.81     48.07 o
  -5   9   8        0.35        6.91     12.57 o
  -4   9   8     1161.32     1203.01     81.77 o
  -3   9   8      564.11      515.95     24.59 o
  -2   9   8      945.74      941.10     29.25 o
  -1   9   8       41.36       34.09      6.85 o
   0   9   8     1033.48     1098.97     32.90 o
   1   9   8        4.28       13.51      6.36 o
   2   9   8     3524.54     3727.71    102.55 o
   3   9   8      244.55      251.72     11.00 o
   4   9   8      455.81      340.47     21.70 o
   5   9   8       13.05        9.00      6.38 o
   6   9   8      630.77      700.75     26.10 o
   7   9   8       27.73       25.88      7.44 o
   8   9   8      664.97      525.96     22.17 o
   9   9   8      624.53      679.47     34.16 o
  10   9   8      578.85      576.73     51.84 o
  11   9   8       98.59      121.62     14.68 o
  12   9   8       77.83       70.54     13.80 o
  13   9   8        1.67       -7.12     13.60 o
  14   9   8       20.15       45.32     15.62 o
  15   9   8        0.22      -10.30     16.30 o
  -7  10   8       13.87       21.37     15.31 o
  -6  10   8      118.01      154.57     23.60 o
  -5  10   8      103.24       84.62     14.68 o
  -4  10   8      178.44      171.82     13.39 o
  -3  10   8        1.32       -3.88      9.09 o
  -2  10   8       27.11       64.14     11.01 o
  -1  10   8       72.44       93.12     13.31 o
   0  10   8      342.39      375.77     17.50 o
   1  10   8      759.57      728.50     23.59 o
   2  10   8     1378.99     1393.14     40.73 o
   3  10   8      304.53      318.43     12.89 o
   4  10   8       56.91       34.73      8.38 o
   5  10   8       10.11       32.73      7.62 o
   6  10   8     1333.31     1452.04     58.50 o
   7  10   8      257.28      253.05     13.54 o
   8  10   8      456.98      425.32     19.86 o
   9  10   8      272.09      278.96     30.77 o
  10  10   8     1055.72     1057.12     48.61 o
  11  10   8      406.63      407.04     25.20 o
  12  10   8        0.50        5.10     12.51 o
  13  10   8      916.77      900.80     44.24 o
  14  10   8      171.91      197.96     20.35 o
  15  10   8      264.12      300.67     25.18 o
  -7  11   8       61.12       20.75     17.34 o
  -6  11   8        8.84        3.31     15.12 o
  -5  11   8        2.45       30.04     19.67 o
  -4  11   8       18.32       29.33     11.24 o
  -3  11   8      433.88      293.63     16.31 o
  -2  11   8      311.42      336.57     19.58 o
  -1  11   8      547.87      607.77     24.61 o
   0  11   8       79.47       85.45      9.09 o
   1  11   8     1839.78     1971.02     56.36 o
   2  11   8      113.37      105.35      9.88 o
   3  11   8     3736.07     3410.32    110.44 o
   4  11   8      328.03      363.27     25.59 o
   5  11   8       87.54      148.42     15.02 o
   6  11   8       20.81       22.81      7.73 o
   7  11   8     1494.72     1272.18     44.31 o
   8  11   8      131.73      105.46     10.88 o
   9  11   8      232.16      281.23     19.92 o
  10  11   8     1596.43     1506.29     66.56 o
  11  11   8        3.70        6.87     11.71 o
  12  11   8      976.75     1093.32     68.98 o
  13  11   8      113.55      158.75     18.74 o
  14  11   8       25.31       45.92     17.17 o
  -6  12   8      156.51       79.31     17.65 o
  -5  12   8      131.88       29.99     15.72 o
  -4  12   8        2.47        8.22     12.53 o
  -3  12   8      329.50      334.62     18.47 o
  -2  12   8       66.11       85.92     12.02 o
  -1  12   8      197.22      249.53     15.11 o
   0  12   8      729.29      469.73     25.74 o
   1  12   8      338.17      275.29     29.09 o
   2  12   8     1097.98     1169.31     47.13 o
   3  12   8      385.42      489.52     21.17 o
   4  12   8      302.07      265.18     14.75 o
   5  12   8      343.83      365.44     17.38 o
   6  12   8       43.05       40.24      8.88 o
   7  12   8       14.28       -1.73      8.37 o
   8  12   8       39.89       37.92     10.15 o
   9  12   8       10.86       -2.33     11.65 o
  10  12   8        9.66        7.00     12.56 o
  11  12   8      115.13      100.91     15.96 o
  12  12   8       34.73        0.64     17.28 o
  13  12   8      480.95      477.57     49.66 o
  14  12   8      214.38      256.78     24.19 o
  -5  13   8       33.01       67.08     17.20 o
  -4  13   8       65.24      129.84     19.00 o
  -3  13   8       25.74       -0.49     14.42 o
  -2  13   8      152.27      259.83     19.99 o
  -1  13   8       47.80       99.18     15.00 o
   0  13   8      132.88       73.41     24.16 o
   1  13   8      263.99      243.72     18.41 o
   2  13   8      162.54      180.46     13.60 o
   3  13   8       83.85       44.77     10.21 o
   4  13   8     1517.96     1667.44     57.07 o
   5  13   8      444.90      348.30     32.06 o
   6  13   8     1618.78     1215.44     55.67 o
   7  13   8       72.30       37.35      9.67 o
   8  13   8       15.00       76.43     11.99 o
   9  13   8        2.72       -1.77     12.74 o
  10  13   8      167.21      103.15     16.09 o
  11  13   8       32.33       60.15     16.09 o
  12  13   8      125.19      194.46     20.95 o
  13  13   8      185.18      163.66     19.38 o
  -3  14   8        4.75      -11.87     15.70 o
  -2  14   8      189.94      156.53     19.15 o
  -1  14   8        4.55       12.10     13.98 o
   0  14   8      228.61      197.61     28.73 o
   1  14   8        7.56       25.12     12.40 o
   2  14   8      693.59      693.41     35.33 o
   3  14   8      157.48      103.21     12.43 o
   4  14   8      238.32      207.87     14.65 o
   5  14   8      321.14      361.78     18.49 o
   6  14   8      316.12      315.94     28.08 o
   7  14   8     1062.70     1045.86     48.74 o
   8  14   8        3.87       15.31     11.01 o
   9  14   8      333.54      298.86     30.14 o
  10  14   8        0.49       -0.67     13.66 o
  11  14   8      144.74      219.00     21.04 o
  12  14   8       19.40       39.34     16.37 o
  13  14   8      181.78      192.58     22.83 o
  -2  15   8       11.74       65.61     22.34 o
  -1  15   8       56.31      159.56     19.88 o
   0  15   8       45.97       97.82     16.26 o
   1  15   8       17.23       16.64     18.40 o
   2  15   8      123.73      108.77     26.83 o
   3  15   8      229.72      253.32     20.38 o
   4  15   8       48.94       99.20     13.20 o
   5  15   8      288.73      310.01     23.81 o
   6  15   8      153.63      103.12     13.06 o
   7  15   8       61.44       52.46     12.43 o
   8  15   8        0.53        1.49     14.40 o
   9  15   8      159.33      263.24     31.33 o
  10  15   8      103.66       97.51     17.13 o
  11  15   8        1.19       -2.19     16.60 o
  12  15   8       15.00       18.79     16.34 o
   0  16   8       17.36       13.28     15.75 o
   1  16   8      111.46      140.59     18.11 o
   2  16   8        3.60        0.19     15.10 o
   3  16   8       38.00        5.49     14.73 o
   4  16   8       14.68       27.53     14.95 o
   5  16   8        1.38        9.61     12.13 o
   6  16   8        1.06      -11.39     11.85 o
   7  16   8     1151.06     1152.46     43.91 o
   8  16   8      360.78      356.30     58.02 o
   9  16   8       68.66       89.71     18.72 o
  10  16   8      531.72      622.51     35.70 o
  11  16   8      103.56      164.18     21.46 o
   2  17   8       30.92       42.87     17.16 o
   3  17   8       56.70       89.77     18.21 o
   4  17   8       53.32       72.01     17.38 o
   5  17   8        0.85      -15.58     15.58 o
   6  17   8      365.60      304.93     29.72 o
   7  17   8       29.44       59.76     15.19 o
   8  17   8       53.99       66.40     18.47 o
   9  17   8       56.98       88.09     19.11 o
  -3 -16   9       40.81       50.72     26.13 o
  -2 -16   9      111.97      102.69     20.80 o
  -6 -15   9       55.50       41.47     16.87 o
  -5 -15   9        1.58       -3.66     15.02 o
  -4 -15   9      457.53      445.51     29.36 o
  -3 -15   9      607.93      562.39     44.68 o
  -2 -15   9       71.07       62.16     17.50 o
  -1 -15   9        4.36       22.02     16.82 o
   0 -15   9       68.96       42.15     16.89 o
   1 -15   9       87.42       86.16     19.06 o
   2 -15   9      173.27      208.00     22.64 o
  -8 -14   9      543.62      584.21     34.44 o
  -7 -14   9      151.28      180.70     19.92 o
  -6 -14   9       97.16       96.66     17.00 o
  -5 -14   9      422.61      334.76     23.94 o
  -4 -14   9        6.44        0.60     14.20 o
  -3 -14   9      184.12      197.11     33.30 o
  -2 -14   9       20.90       31.13     18.62 o
  -1 -14   9       60.27       72.08     15.79 o
   0 -14   9        1.26        0.41     14.20 o
   1 -14   9      230.66      242.30     20.80 o
   2 -14   9       81.60      130.71     18.47 o
   3 -14   9       60.78       92.72     26.83 o
   4 -14   9        0.06        4.45     25.36 o
  -9 -13   9       23.84       38.58     38.28 o
  -8 -13   9        5.30       -5.14     25.01 o
  -7 -13   9       32.67       51.17     15.44 o
  -6 -13   9       55.50       80.82     23.04 o
  -5 -13   9       54.57       47.49     20.09 o
  -4 -13   9       22.86       31.70     12.85 o
  -3 -13   9      574.30      518.62     28.66 o
  -2 -13   9      216.35      230.64     27.11 o
  -1 -13   9      432.44      370.76     22.86 o
   0 -13   9      572.88      534.95     40.74 o
   1 -13   9      325.33      276.32     21.57 o
   2 -13   9      273.03      270.21     21.34 o
   3 -13   9      225.85      227.89     20.56 o
   4 -13   9      137.51      164.05     24.52 o
   5 -13   9       80.14      106.15     18.13 o
   6 -13   9      826.13      873.24     44.35 o
 -10 -12   9      377.34      395.35     27.56 o
  -9 -12   9       92.57       80.37     17.10 o
  -8 -12   9      749.26      760.44     38.86 o
  -7 -12   9       30.77       48.93     14.70 o
  -6 -12   9      843.16      790.17     38.34 o
  -5 -12   9      216.03      243.46     18.52 o
  -4 -12   9      829.75      772.74     37.27 o
  -3 -12   9       97.79       80.25     12.29 o
  -2 -12   9      618.05      560.59     23.76 o
  -1 -12   9      495.74      550.44     23.47 o
   0 -12   9      730.25      743.18     36.29 o
   1 -12   9       96.54      106.93     12.79 o
   2 -12   9      435.88      447.77     20.61 o
   3 -12   9       43.37       28.39     10.87 o
   4 -12   9       63.92       80.51     12.52 o
   5 -12   9        0.67       25.11     14.12 o
   6 -12   9      339.95      324.95     24.06 o
   7 -12   9       33.27       59.42     17.82 o
 -11 -11   9        8.40        0.14     24.31 o
 -10 -11   9      193.48      228.73     21.74 o
  -9 -11   9      128.95      143.78     18.14 o
  -8 -11   9      565.61      522.99     51.91 o
  -7 -11   9      285.34      277.03     21.03 o
  -6 -11   9        1.09      -10.93     11.42 o
  -5 -11   9       18.33       17.85     19.88 o
  -4 -11   9     1023.88      997.59     44.53 o
  -3 -11   9      204.78      239.24     15.00 o
  -2 -11   9      551.66      518.43     22.02 o
  -1 -11   9      566.98      608.50     21.14 o
   0 -11   9       96.45       86.67      8.94 o
   1 -11   9       45.25       38.27      9.48 o
   2 -11   9      203.90      140.71     11.78 o
   3 -11   9        5.09       24.82      9.90 o
   4 -11   9       84.77      103.14     11.88 o
   5 -11   9       31.67       30.88     11.64 o
   6 -11   9      172.26      166.77     17.75 o
   7 -11   9      441.49      512.80     45.66 o
   8 -11   9       11.66       13.84     15.90 o
 -11 -10   9      280.34      286.10     23.35 o
 -10 -10   9      151.05      166.59     18.89 o
  -9 -10   9     1108.96     1042.74     48.11 o
  -8 -10   9      406.22      382.33     24.31 o
  -7 -10   9      206.28      259.05     19.66 o
  -6 -10   9      249.48      326.39     26.97 o
  -5 -10   9     1085.86     1159.32     73.69 o
  -4 -10   9      136.62      157.39     14.12 o
  -3 -10   9     1447.44     1329.30     39.64 o
  -2 -10   9       88.45       82.47      8.43 o
  -1 -10   9       30.49       36.18      7.68 o
   0 -10   9      126.88      134.25      9.28 o
   1 -10   9     6217.90     6203.52    169.47 o
   2 -10   9      299.92      310.55     26.47 o
   3 -10   9     2402.30     2232.25     72.94 o
   4 -10   9      366.33      319.73     16.55 o
   5 -10   9     1518.79     1469.53     50.63 o
   6 -10   9       90.95       96.90     23.60 o
   7 -10   9     1197.20     1180.29     53.29 o
   8 -10   9       37.19       52.13     15.85 o
   9 -10   9      610.05      664.84     36.77 o
 -11  -9   9      201.58      196.20     21.08 o
 -10  -9   9      414.73      329.65     23.06 o
  -9  -9   9     1637.74     1727.03     73.06 o
  -8  -9   9      276.93      217.76     54.09 o
  -7  -9   9     2563.87     2578.73    103.60 o
  -6  -9   9      873.18      796.40     37.64 o
  -5  -9   9      904.74      713.72     85.47 o
  -4  -9   9      103.52       95.63     10.17 o
  -3  -9   9     1096.32     1149.29     34.66 o
  -2  -9   9      960.22     1023.98     31.22 o
  -1  -9   9     2396.14     2397.97     67.30 o
   0  -9   9      203.82      221.55     10.75 o
   1  -9   9      652.42      739.91     23.78 o
   2  -9   9        1.51       -1.55      8.80 o
   3  -9   9     1062.63     1082.17     37.73 o
   4  -9   9      171.03      149.99     14.15 o
   5  -9   9     2220.65     2260.28     74.00 o
   6  -9   9       78.32       66.87     13.02 o
   7  -9   9       14.69       37.47     13.09 o
   8  -9   9        2.02       -1.42     12.31 o
   9  -9   9        6.44       -5.88     13.56 o
  10  -9   9        0.20       -3.09     14.30 o
 -12  -8   9       65.61       90.61     24.73 o
 -11  -8   9     1007.97     1058.07     67.58 o
 -10  -8   9      107.98      154.38     20.02 o
  -9  -8   9      249.45      220.33     18.98 o
  -8  -8   9       79.93      108.65     14.38 o
  -7  -8   9      995.85      935.93     41.37 o
  -6  -8   9      945.99      907.20     55.13 o
  -5  -8   9        1.55        8.56      8.02 o
  -4  -8   9       65.70       56.65      8.58 o
  -3  -8   9     1931.99     1975.70     56.07 o
  -2  -8   9      456.35      425.82     15.38 o
  -1  -8   9       35.99       19.27      9.41 o
   0  -8   9        0.34       -0.05      6.17 o
   1  -8   9       17.03        7.81      6.26 o
   2  -8   9       96.93       97.61      8.97 o
   3  -8   9      831.75      782.30     28.55 o
   4  -8   9      957.97      941.01     33.39 o
   5  -8   9      716.61      781.21     29.33 o
   6  -8   9      217.32      182.81     15.94 o
   7  -8   9      119.28      136.63     15.16 o
   8  -8   9      430.79      547.55     36.39 o
   9  -8   9       37.20       48.55     14.41 o
  10  -8   9      856.13      857.24     42.96 o
  11  -8   9        8.40       -0.43     16.17 o
 -12  -7   9      198.82      252.51     48.40 o
 -11  -7   9      170.62      175.47     18.91 o
 -10  -7   9      153.33      184.95     18.21 o
  -9  -7   9        4.56       21.26     10.28 o
  -8  -7   9      291.80      295.05     16.09 o
  -7  -7   9      280.01      322.74     16.45 o
  -6  -7   9       54.13       42.09      8.96 o
  -5  -7   9      419.33      356.32     16.41 o
  -4  -7   9      107.44      105.18      9.64 o
  -3  -7   9      146.26      144.06      9.31 o
  -2  -7   9     3295.64     3235.96     89.58 o
  -1  -7   9        1.93       -5.69      5.69 o
   0  -7   9     1248.26     1291.63     37.59 o
   1  -7   9     1206.33     1298.85     41.45 o
   2  -7   9      167.78      212.76     10.17 o
   3  -7   9     2725.46     2653.15     84.73 o
   4  -7   9     1154.22     1216.84     41.39 o
   5  -7   9      133.45      157.61     11.55 o
   6  -7   9      849.21      856.33     39.13 o
   7  -7   9     1702.76     1643.10     69.16 o
   8  -7   9       72.81       90.31     13.76 o
   9  -7   9       10.61        8.42     12.12 o
  10  -7   9      176.05      187.26     19.39 o
  11  -7   9      612.15      614.87     34.28 o
 -12  -6   9      244.97      265.71     28.59 o
 -11  -6   9      142.25      189.72     35.71 o
 -10  -6   9      666.10      712.07     29.00 o
  -9  -6   9      749.72      772.23     50.59 o
  -8  -6   9      607.50      616.70     28.10 o
  -7  -6   9      124.52      148.46     14.79 o
  -6  -6   9      201.74      192.24     12.02 o
  -5  -6   9      230.96      257.99     13.51 o
  -4  -6   9     2184.08     2066.42     66.71 o
  -3  -6   9     2303.05     2328.85     74.64 o
  -2  -6   9       99.56      101.13      7.36 o
  -1  -6   9      773.21      802.98     45.41 o
   0  -6   9      171.16      169.23      9.94 o
   1  -6   9     2544.35     2450.61     68.08 o
   2  -6   9      596.10      566.64     18.68 o
   3  -6   9       24.99        9.13      5.86 o
   4  -6   9     1051.15     1074.87     36.87 o
   5  -6   9      487.48      401.51     14.99 o
   6  -6   9      387.80      400.31     22.39 o
   7  -6   9      235.83      304.83     19.58 o
   8  -6   9       35.67       30.82     11.55 o
   9  -6   9       10.85       16.28     13.91 o
  10  -6   9        1.41       -1.86     12.12 o
  11  -6   9        0.76       -8.16     13.10 o
  12  -6   9       31.74       43.27     15.46 o
 -12  -5   9      167.93      180.10     20.00 o
 -11  -5   9      157.87      189.19     15.37 o
 -10  -5   9      158.97      174.98     17.17 o
  -9  -5   9       31.55       27.08     13.78 o
  -8  -5   9        1.83        9.05      8.87 o
  -7  -5   9      168.88      172.66     11.83 o
  -6  -5   9        8.25       24.33      8.14 o
  -5  -5   9        7.35        4.53      7.63 o
  -4  -5   9      328.33      373.17     16.07 o
  -3  -5   9       10.81       17.52      6.74 o
  -2  -5   9      410.94      410.01     14.30 o
  -1  -5   9      587.99      597.64     19.31 o
   0  -5   9      566.41      552.59     19.65 o
   1  -5   9     2109.35     2127.17     59.51 o
   2  -5   9       35.04       43.17     11.67 o
   3  -5   9     1017.80     1150.22     54.24 o
   4  -5   9      818.54      755.20     56.26 o
   5  -5   9      207.42      200.92     10.14 o
   6  -5   9       66.46       74.58      8.94 o
   7  -5   9      858.79      738.26     34.40 o
   8  -5   9      686.10      634.73     31.63 o
   9  -5   9      763.53      853.71     40.06 o
  10  -5   9      564.23      497.34     49.45 o
  11  -5   9      164.53      246.86     21.23 o
  12  -5   9       96.53       86.60     16.59 o
  13  -5   9       21.86       22.82     17.33 o
 -12  -4   9       10.90       14.74     13.48 o
 -11  -4   9       43.28       59.29     13.61 o
 -10  -4   9      137.72      141.15     13.10 o
  -9  -4   9      563.41      497.46     21.58 o
  -8  -4   9      733.90      692.58     27.08 o
  -7  -4   9      399.45      385.91     17.67 o
  -6  -4   9      993.51     1054.20     46.74 o
  -5  -4   9      349.94      388.25     16.71 o
  -4  -4   9        3.42        7.91      7.02 o
  -3  -4   9     1197.60     1240.98     41.46 o
  -2  -4   9     1693.04     1680.68     47.33 o
  -1  -4   9      127.56      130.29      7.34 o
   0  -4   9     8162.68     8213.92    222.29 o
   1  -4   9       77.38       87.46      8.31 o
   2  -4   9      792.26      630.29     23.81 o
   3  -4   9       11.69       20.98      5.31 o
   4  -4   9     9630.01     9690.76    321.43 o
   5  -4   9     4916.58     4944.59    135.03 o
   6  -4   9      268.74      325.55     15.02 o
   7  -4   9      763.56      620.01     24.25 o
   8  -4   9      114.71      145.75     25.85 o
   9  -4   9       68.14       51.74     11.72 o
  10  -4   9     3085.48     3215.94    129.40 o
  11  -4   9        8.47       18.08     21.57 o
  12  -4   9      405.97      438.08     36.11 o
  13  -4   9       78.68       80.21     25.29 o
 -12  -3   9      278.41      305.33     30.92 o
 -11  -3   9      126.98      137.51     18.57 o
 -10  -3   9        6.35        9.03     10.63 o
  -9  -3   9        5.14       -3.72      9.17 o
  -8  -3   9     4084.93     4027.52    127.46 o
  -7  -3   9      869.86      795.23     29.34 o
  -6  -3   9     1123.64     1037.93     40.61 o
  -5  -3   9      303.01      311.29     14.90 o
  -4  -3   9     1987.84     1979.68     63.97 o
  -3  -3   9       63.65       62.02     12.93 o
  -2  -3   9     2452.18     2493.80     68.95 o
  -1  -3   9     1059.43     1081.79     31.44 o
   0  -3   9     2422.62     2310.50     63.99 o
   1  -3   9     1066.33     1281.89     36.70 o
   2  -3   9      745.23      626.99     25.32 o
   3  -3   9       29.72       38.09      5.86 o
   4  -3   9      378.93      318.91     18.21 o
   5  -3   9      152.90      138.31      7.79 o
   6  -3   9      577.57      467.49     24.32 o
   7  -3   9        0.77        6.96      9.65 o
   8  -3   9     1060.39      945.00     34.26 o
   9  -3   9        1.31       -8.07      9.82 o
  10  -3   9      720.09      734.74     35.90 o
  11  -3   9        7.58       21.96     13.21 o
  12  -3   9        4.79        2.10     12.91 o
  13  -3   9        0.82       19.59     15.02 o
  14  -3   9       36.58       30.49     23.88 o
 -12  -2   9       16.71       14.66     14.71 o
 -11  -2   9       19.84       28.05     11.82 o
 -10  -2   9       11.52       25.13     13.73 o
  -9  -2   9      807.16      803.19     36.39 o
  -8  -2   9        7.87        9.93      8.54 o
  -7  -2   9       50.01       65.98      9.19 o
  -6  -2   9       70.86       79.94      8.94 o
  -5  -2   9       83.89       59.53      7.96 o
  -4  -2   9      145.27      148.58      9.80 o
  -3  -2   9     2256.38     2178.71     69.80 o
  -2  -2   9      993.47     1187.22     33.99 o
  -1  -2   9      403.43      462.61     15.64 o
   0  -2   9     3155.77     3253.85     89.20 o
   1  -2   9      902.16     1116.70     32.11 o
   2  -2   9      310.60      260.77      9.82 o
   3  -2   9      487.84      433.34     14.22 o
   4  -2   9     5321.19     5443.61    147.94 o
   5  -2   9     1827.62     2108.10     69.25 o
   6  -2   9     1065.31     1172.22     40.33 o
   7  -2   9     3000.88     3169.02    102.93 o
   8  -2   9       52.82       70.68      8.48 o
   9  -2   9     2098.01     2379.91     78.71 o
  10  -2   9      750.89      674.67     33.65 o
  11  -2   9     1992.51     1993.20     86.68 o
  12  -2   9       88.49      132.00     16.49 o
  13  -2   9     1493.93     1573.30     68.45 o
  14  -2   9        4.43       18.06     16.86 o
 -12  -1   9      209.06      247.89     22.12 o
 -11  -1   9       43.56       54.00     12.79 o
 -10  -1   9       27.66       33.26     10.74 o
  -9  -1   9       28.40       47.47     10.16 o
  -8  -1   9      936.45      909.50     41.61 o
  -7  -1   9     2000.66     1916.28     63.18 o
  -6  -1   9       11.78       -0.40      7.61 o
  -5  -1   9     4923.20     4887.70    153.08 o
  -4  -1   9     1017.67     1038.06     35.59 o
  -3  -1   9    12504.48    13370.83    411.66 o
  -2  -1   9      478.34      529.02     23.34 o
  -1  -1   9     2383.78     2502.82     69.10 o
   0  -1   9      345.74      355.67     12.28 o
   1  -1   9     6695.87     6913.92    186.84 o
   2  -1   9     1465.38     1633.61     45.81 o
   3  -1   9     2617.68     2455.34     67.71 o
   4  -1   9     1490.79     1697.80     47.49 o
   5  -1   9     3059.25     2641.58    106.49 o
   6  -1   9     1989.48     2133.24     70.11 o
   7  -1   9     5490.50     4994.48    159.60 o
   8  -1   9       63.31       56.30      8.04 o
   9  -1   9      860.19      754.89     37.81 o
  10  -1   9      991.65      981.01     44.19 o
  11  -1   9      543.60      563.08     49.03 o
  12  -1   9       12.83       31.22     12.54 o
  13  -1   9       58.60       76.36     19.74 o
  14  -1   9       58.29       46.76     15.49 o
 -12   0   9      206.61      162.42     25.01 o
 -11   0   9      687.72      641.27     95.89 o
 -10   0   9       62.87       52.89     11.74 o
  -9   0   9      304.90      279.44     16.14 o
  -8   0   9        2.80       -2.88     13.23 o
  -7   0   9     1003.25     1098.59     38.48 o
  -6   0   9      311.57      262.09     13.69 o
  -5   0   9     2126.45     2049.79     66.52 o
  -4   0   9      826.96      746.70     26.98 o
  -3   0   9     3332.67     2999.83     94.84 o
  -2   0   9      450.29      322.91     20.87 o
  -1   0   9     3527.60     3533.40     96.88 o
   0   0   9       18.12        8.23      4.38 o
   1   0   9     4909.88     5130.67    138.92 o
   2   0   9      359.42      275.58      9.96 o
   3   0   9     1046.88     1061.50     36.28 o
   4   0   9       85.78       51.49      7.80 o
   5   0   9      225.73      183.23     10.21 o
   6   0   9     1689.91     1501.03     50.33 o
   7   0   9      635.26      525.79     22.54 o
   8   0   9        0.88       17.34      9.52 o
   9   0   9        6.54        7.06      9.25 o
  10   0   9     1262.08     1311.89     45.47 o
  11   0   9      624.86      543.24     28.76 o
  12   0   9      679.67      622.27     31.81 o
  13   0   9       55.87       67.88     21.92 o
  14   0   9      195.66      219.08     23.95 o
  15   0   9      263.08      217.62     28.73 o
 -11   1   9      130.00      136.31     24.09 o
 -10   1   9       65.76       85.44     15.31 o
  -9   1   9       60.25       67.03     11.73 o
  -8   1   9      165.33      138.67     11.82 o
  -7   1   9      246.61      293.56     18.59 o
  -6   1   9      392.19      377.64     18.91 o
  -5   1   9       31.32       23.56      7.35 o
  -4   1   9      218.31      255.93     24.23 o
  -3   1   9       66.95       15.21      6.37 o
  -2   1   9     1091.26     1173.19     33.88 o
  -1   1   9      100.16       93.04      5.97 o
   0   1   9     5957.01     5807.75    157.36 o
   1   1   9      278.80      371.59     17.48 o
   2   1   9     1878.72     1769.11     49.28 o
   3   1   9       26.60       17.66      5.60 o
   4   1   9     3122.03     2811.13     90.80 o
   5   1   9      104.44      135.69     18.21 o
   6   1   9      491.36      441.88     18.02 o
   7   1   9      227.03      245.30     12.35 o
   8   1   9      151.68      153.12     10.08 o
   9   1   9        1.71       -3.15      6.71 o
  10   1   9     5005.06     5063.30    162.48 o
  11   1   9      304.23      344.64     17.12 o
  12   1   9     1123.13     1055.80     47.52 o
  13   1   9      118.02      133.82     17.03 o
  14   1   9      191.05      178.67     18.92 o
  15   1   9        2.02       -2.23     16.78 o
 -11   2   9      216.06      288.20     26.90 o
 -10   2   9      155.15      147.64     16.91 o
  -9   2   9       56.92       72.19     13.90 o
  -8   2   9      345.53      365.80     18.15 o
  -7   2   9      152.56      177.98     17.06 o
  -6   2   9      685.69      678.07     30.74 o
  -5   2   9      103.29      103.31      9.34 o
  -4   2   9      154.38      142.25     10.06 o
  -3   2   9     1564.46     1281.14     42.60 o
  -2   2   9     3186.77     3123.23     86.12 o
  -1   2   9      421.85      448.30     15.89 o
   0   2   9     2220.13     2031.77     56.44 o
   1   2   9     3265.09     3355.68     91.94 o
   2   2   9      175.54      176.58     10.46 o
   3   2   9     5771.35     5946.67    188.98 o
   4   2   9      395.95      363.74     21.56 o
   5   2   9        4.60       14.49      6.06 o
   6   2   9      180.41      160.99     11.69 o
   7   2   9     1571.13     1607.80     53.89 o
   8   2   9       62.26       31.63      7.88 o
   9   2   9      192.65      184.87     11.26 o
  10   2   9       15.75        5.07     12.78 o
  11   2   9      816.52      683.24     26.99 o
  12   2   9        7.61        6.09      9.40 o
  13   2   9        1.00       -8.24     12.05 o
  14   2   9      220.37      248.22     21.36 o
  15   2   9        0.31       -3.50     16.30 o
 -11   3   9       27.86        9.58     15.51 o
 -10   3   9      234.66      243.27     19.86 o
  -9   3   9      481.73      400.18     24.31 o
  -8   3   9      248.96      258.87     46.43 o
  -7   3   9       23.32       27.07      9.18 o
  -6   3   9      345.06      345.20     16.45 o
  -5   3   9       75.55       83.19      9.36 o
  -4   3   9      696.62      765.62     27.85 o
  -3   3   9     2275.46     2181.49     84.23 o
  -2   3   9       25.42       18.24      5.30 o
  -1   3   9       10.00       25.27      5.15 o
   0   3   9      286.78      279.89     10.50 o
   1   3   9       95.82      167.03     14.70 o
   2   3   9     1621.90     1707.50     47.74 o
   3   3   9        0.94        4.83      3.99 o
   4   3   9        0.14        3.82      5.63 o
   5   3   9      270.83      217.96     16.77 o
   6   3   9      130.70      136.49     14.85 o
   7   3   9       63.04       64.78      7.81 o
   8   3   9      196.08      207.80     11.79 o
   9   3   9        3.26        0.17      6.39 o
  10   3   9      552.31      482.82     25.15 o
  11   3   9      507.63      486.14     20.95 o
  12   3   9        2.56       -6.21      9.11 o
  13   3   9      803.66      737.81     29.80 o
  14   3   9        9.65        5.21     13.73 o
  15   3   9       72.83       65.21     17.52 o
 -10   4   9       67.35       55.81     14.95 o
  -9   4   9      198.53      152.70     23.46 o
  -8   4   9      109.60      123.32     31.40 o
  -7   4   9      392.64      442.74     24.43 o
  -6   4   9       43.30       65.34      9.61 o
  -5   4   9       28.72       18.08      8.43 o
  -4   4   9       53.27       37.72      7.71 o
  -3   4   9       11.28       -3.85      5.67 o
  -2   4   9     2676.35     2607.56     72.26 o
  -1   4   9       88.37       41.75      5.64 o
   0   4   9      202.03      217.14      9.06 o
   1   4   9     3586.20     3810.43    104.13 o
   2   4   9     1160.72     1101.21     31.85 o
   3   4   9      857.83      780.83     23.34 o
   4   4   9     1691.49     1620.16     50.29 o
   5   4   9      285.91      239.06     11.71 o
   6   4   9     2403.14     2068.39     67.96 o
   7   4   9      848.98      882.93     31.58 o
   8   4   9     2922.88     2627.68     85.75 o
   9   4   9       51.39       40.44      8.45 o
  10   4   9      875.58      852.84     31.47 o
  11   4   9      927.75      880.77     32.83 o
  12   4   9     1199.79     1141.05     41.13 o
  13   4   9       25.34       41.27     10.63 o
  14   4   9      139.03      143.75     14.68 o
  15   4   9       17.55       27.51     16.60 o
 -10   5   9        4.14       17.47     15.69 o
  -9   5   9      324.86      368.63     24.45 o
  -8   5   9     1121.44     1172.44     76.36 o
  -7   5   9      756.69      773.32     36.65 o
  -6   5   9     1353.39     1369.56     56.76 o
  -5   5   9      115.01       87.11      9.84 o
  -4   5   9      788.45      670.31     25.32 o
  -3   5   9      722.18      783.42     51.42 o
  -2   5   9      760.21      773.68     38.20 o
  -1   5   9      330.52      450.72     15.58 o
   0   5   9      573.46      574.70     18.54 o
   1   5   9     2369.98     2666.63     73.56 o
   2   5   9      312.89      336.09     12.23 o
   3   5   9      194.89      168.51      8.04 o
   4   5   9     4843.10     5440.92    147.76 o
   5   5   9      195.40      126.18     10.83 o
   6   5   9     2628.46     2675.91     86.94 o
   7   5   9     1563.86     1838.41     60.99 o
   8   5   9     1770.63     1802.06    116.64 o
   9   5   9      509.15      534.72     26.05 o
  10   5   9       50.66       28.73      9.98 o
  11   5   9      413.16      454.42     21.71 o
  12   5   9      109.56      125.13     12.10 o
  13   5   9       25.84       21.06     13.56 o
  14   5   9      105.91       80.50     21.92 o
  15   5   9       81.48       55.35     17.53 o
 -10   6   9      551.23      565.90     32.95 o
  -9   6   9        0.31       -4.56     14.69 o
  -8   6   9      661.50      566.01     30.43 o
  -7   6   9        9.03        2.73     12.15 o
  -6   6   9      304.91      406.69     23.06 o
  -5   6   9        0.10       -1.74     10.24 o
  -4   6   9      154.46      167.22     11.35 o
  -3   6   9     2533.03     2558.69     91.08 o
  -2   6   9      256.06      264.08     11.96 o
  -1   6   9      759.08      597.88     21.23 o
   0   6   9      314.89      232.32     11.44 o
   1   6   9      286.97      274.43     10.89 o
   2   6   9        1.57       -3.59      5.66 o
   3   6   9      666.56      724.07     22.40 o
   4   6   9      852.61      867.12     25.97 o
   5   6   9      254.05      256.80     10.30 o
   6   6   9      291.10      302.37     11.54 o
   7   6   9      531.59      594.82     34.98 o
   8   6   9      128.49       78.78      8.80 o
   9   6   9      207.57      222.54     12.81 o
  10   6   9      131.62      118.29     10.65 o
  11   6   9     1395.16     1379.79     48.16 o
  12   6   9      209.59      171.46     13.46 o
  13   6   9      447.31      418.74     34.91 o
  14   6   9      229.38      192.28     38.85 o
  15   6   9      249.74      221.49     21.76 o
  -9   7   9       20.73       44.21     16.06 o
  -8   7   9       98.06      106.69     16.50 o
  -7   7   9        7.38        7.22     11.94 o
  -6   7   9      632.19      671.48     33.06 o
  -5   7   9      131.31      173.52     16.86 o
  -4   7   9      680.74      702.33     28.38 o
  -3   7   9       45.78       65.37      7.69 o
  -2   7   9     3206.74     3161.58     87.76 o
  -1   7   9       16.70       20.38      6.37 o
   0   7   9     2453.96     2499.18     69.72 o
   1   7   9     4367.25     4247.26    116.13 o
   2   7   9        5.06       10.62      5.63 o
   3   7   9       82.23       82.81      6.71 o
   4   7   9     2804.34     2858.15     78.87 o
   5   7   9     3132.69     3136.32     86.53 o
   6   7   9      317.92      260.58     14.39 o
   7   7   9     6697.59     6901.05    219.47 o
   8   7   9        0.34       13.53      7.42 o
   9   7   9      980.76      844.95     33.97 o
  10   7   9       81.24       79.87     10.63 o
  11   7   9     2354.49     2488.15    103.70 o
  12   7   9      125.13      175.01     16.28 o
  13   7   9     1230.97     1142.74     75.59 o
  14   7   9       20.46        1.83     13.84 o
  15   7   9      362.75      389.82     71.79 o
  -8   8   9        0.64       20.54     14.75 o
  -7   8   9      457.09      502.08     28.79 o
  -6   8   9        6.01        5.10     11.91 o
  -5   8   9      604.31      492.11     26.42 o
  -4   8   9      292.49      232.12     47.56 o
  -3   8   9     3536.97     3468.06     96.41 o
  -2   8   9     1389.11     1385.39     40.78 o
  -1   8   9      374.91      392.11     14.64 o
   0   8   9       50.04      102.71      8.01 o
   1   8   9     1069.51     1116.47     33.15 o
   2   8   9       19.21       10.78      6.09 o
   3   8   9      122.24      122.76      7.94 o
   4   8   9     1583.35     1655.38     47.10 o
   5   8   9        5.00       15.77      7.48 o
   6   8   9      368.27      444.16     15.83 o
   7   8   9      304.64      427.78     26.73 o
   8   8   9        4.89       -2.17      7.62 o
   9   8   9     1321.81     1306.19     70.39 o
  10   8   9       11.70       44.54     12.02 o
  11   8   9        2.19       -1.61     12.71 o
  12   8   9      257.25      238.11     19.05 o
  13   8   9        5.63        7.58     13.06 o
  14   8   9       36.70       -6.06     20.30 o
  15   8   9       26.59       24.73     16.39 o
  -8   9   9       79.97       25.35     16.66 o
  -7   9   9       25.92       -8.15     13.20 o
  -6   9   9      358.33      451.90     26.38 o
  -5   9   9      279.41      330.45     22.08 o
  -4   9   9        3.29        1.98     10.54 o
  -3   9   9       36.07       43.92      9.82 o
  -2   9   9      195.48      145.69      9.93 o
  -1   9   9       31.25       15.52      7.01 o
   0   9   9     1069.55     1230.16     36.44 o
   1   9   9       14.68       11.77      6.43 o
   2   9   9      122.88      118.08      8.54 o
   3   9   9      188.42      203.55     10.23 o
   4   9   9     1012.21      981.19     29.65 o
   5   9   9       58.47       61.23      7.37 o
   6   9   9       56.84       79.86      9.15 o
   7   9   9       31.65       75.58     11.96 o
   8   9   9      337.76      328.25     20.70 o
   9   9   9       42.72       23.49     11.44 o
  10   9   9      903.18      938.66     44.36 o
  11   9   9        3.91        5.68     11.44 o
  12   9   9      109.31      115.73     26.34 o
  13   9   9       42.18       29.57     14.18 o
  14   9   9      341.69      307.19     23.89 o
  15   9   9      132.84      126.77     20.26 o
  -7  10   9       18.37       55.89     16.94 o
  -6  10   9       69.00       50.00     15.03 o
  -5  10   9       59.11       22.90     13.46 o
  -4  10   9        3.44        6.63     12.44 o
  -3  10   9        1.21        6.97     10.10 o
  -2  10   9     1874.11     1651.17     55.52 o
  -1  10   9      524.59      525.33     31.03 o
   0  10   9      500.15      593.05     20.49 o
   1  10   9       10.79       28.89      7.35 o
   2  10   9     2618.11     2808.80     78.13 o
   3  10   9      167.66      101.58      8.44 o
   4  10   9      791.61      719.62     34.37 o
   5  10   9      206.04      267.34     13.76 o
   6  10   9     1397.52     1469.54     50.14 o
   7  10   9        3.41        5.05      9.82 o
   8  10   9      924.87      795.90     38.20 o
   9  10   9      289.04      318.58     21.31 o
  10  10   9      820.48      919.27     43.79 o
  11  10   9     1328.11     1215.48     55.97 o
  12  10   9      641.32      526.00     30.24 o
  13  10   9      613.12      671.80     59.78 o
  14  10   9       23.38       58.03     16.78 o
  15  10   9       30.62       10.72     18.00 o
  -6  11   9      171.08      245.58     22.40 o
  -5  11   9      185.27      115.42     19.81 o
  -4  11   9       18.21       -4.19     12.72 o
  -3  11   9        2.94        3.03     10.19 o
  -2  11   9      169.09      169.28     24.41 o
  -1  11   9      518.44      494.96     22.02 o
   0  11   9      317.50      345.08     20.38 o
   1  11   9      891.94      813.42     27.89 o
   2  11   9      667.79      542.63     22.44 o
   3  11   9      338.52      377.97     19.16 o
   4  11   9       12.32       15.29      8.45 o
   5  11   9       23.09       20.49     12.19 o
   6  11   9      549.62      559.71     27.29 o
   7  11   9      262.29      309.60     20.71 o
   8  11   9       26.59       39.13     12.08 o
   9  11   9       24.46       28.03     13.01 o
  10  11   9      514.78      442.29     26.57 o
  11  11   9        5.08       -7.02     12.52 o
  12  11   9        1.00        3.75     14.47 o
  13  11   9        4.24        3.99     14.73 o
  14  11   9       27.62       41.87     17.16 o
  -5  12   9        4.58       20.99     15.29 o
  -4  12   9       18.71       10.16     14.67 o
  -3  12   9        0.05       22.28     12.03 o
  -2  12   9        2.43      -10.69     10.69 o
  -1  12   9       59.93      112.70     12.75 o
   0  12   9        6.64       17.99     13.63 o
   1  12   9       21.25       30.78     10.05 o
   2  12   9       44.42       39.88      9.87 o
   3  12   9      770.80      657.36     26.95 o
   4  12   9      171.02      221.41     13.83 o
   5  12   9     2208.37     2261.26    119.54 o
   6  12   9      232.91      154.99     13.67 o
   7  12   9     1331.12     1163.13     64.49 o
   8  12   9      157.93      244.81     19.25 o
   9  12   9      242.03      347.90     23.64 o
  10  12   9       29.47       28.02     16.93 o
  11  12   9      194.17      178.83     22.13 o
  12  12   9       76.93       98.97     17.20 o
  13  12   9      252.49      322.60     32.66 o
  14  12   9      146.53      130.95     21.71 o
  -4  13   9       82.22      136.63     19.70 o
  -3  13   9       20.15       45.80     21.21 o
  -2  13   9      222.75      174.97     22.76 o
  -1  13   9        3.18       10.82     12.91 o
   0  13   9       63.67       39.80     13.26 o
   1  13   9      193.98      151.84     16.22 o
   2  13   9      718.52      854.99     33.55 o
   3  13   9      206.10      288.30     16.32 o
   4  13   9     1047.57      824.76     32.04 o
   5  13   9       58.20       37.96      9.86 o
   6  13   9     1095.38     1110.69    102.60 o
   7  13   9      669.00      681.77     35.42 o
   8  13   9      193.90      184.32     18.11 o
   9  13   9        1.11        0.92     12.95 o
  10  13   9       28.97       58.89     15.30 o
  11  13   9      132.23      143.31     18.67 o
  12  13   9        8.31        7.13     15.40 o
  13  13   9       60.52       61.90     18.30 o
  -3  14   9       21.56       91.04     24.73 o
  -2  14   9      449.68      354.06     28.31 o
  -1  14   9       26.56       92.17     17.29 o
   0  14   9       52.08      142.09     27.33 o
   1  14   9       14.48       19.76     13.34 o
   2  14   9        3.35      -16.79     16.79 o
   3  14   9      232.38      300.94     17.60 o
   4  14   9        1.24        3.89     10.16 o
   5  14   9       91.95      176.05     14.55 o
   6  14   9       23.09       10.87     11.05 o
   7  14   9      119.93       93.85     15.86 o
   8  14   9      131.66      163.21     41.59 o
   9  14   9       41.43       21.42     15.24 o
  10  14   9      275.35      251.90     22.60 o
  11  14   9       23.00        1.39     25.01 o
  12  14   9        7.83       22.84     16.68 o
  -1  15   9      151.79      245.57     29.01 o
   0  15   9        0.96       64.63     66.87 o
   1  15   9       28.89       18.72     14.86 o
   2  15   9      158.19      234.13     31.19 o
   3  15   9        2.67        1.91     13.96 o
   4  15   9       88.44       59.24     21.17 o
   5  15   9       75.42      128.06     14.09 o
   6  15   9      261.38      266.10     22.65 o
   7  15   9       19.80       26.82     14.42 o
   8  15   9      180.17      180.78     35.40 o
   9  15   9      352.65      429.19     49.45 o
  10  15   9      389.18      273.72     34.35 o
  11  15   9      431.47      513.11     60.97 o
   1  16   9      218.31      151.13     19.81 o
   2  16   9       20.16        6.49     16.04 o
   3  16   9       15.64       35.22     24.66 o
   4  16   9        2.35       24.95     15.94 o
   5  16   9       88.96       99.00     15.52 o
   6  16   9        0.23        1.59     13.68 o
   7  16   9      720.99      676.88     37.40 o
   8  16   9       72.39      144.02     19.75 o
   9  16   9      291.50      382.14     39.48 o
  10  16   9      123.62       81.69     24.45 o
   4  17   9        4.16       19.07     17.91 o
   5  17   9       21.52       29.22     18.90 o
   6  17   9        3.42      -16.65     16.65 o
   7  17   9        4.54       35.59     18.31 o
  -5 -15  10        0.06      -14.40     17.42 o
  -4 -15  10      289.07      337.52     55.21 o
  -3 -15  10       22.08       15.74     24.31 o
  -2 -15  10       37.83       54.23     24.16 o
  -1 -15  10        1.18        0.76     17.48 o
   0 -15  10      332.20      351.78     26.94 o
   1 -15  10        6.08       -6.57     18.40 o
  -7 -14  10       36.31       61.91     17.52 o
  -6 -14  10       44.24       35.40     17.07 o
  -5 -14  10       47.24       44.26     30.63 o
  -4 -14  10       25.96       16.04     15.99 o
  -3 -14  10        9.09        0.73     15.76 o
  -2 -14  10       65.22       65.89     23.88 o
  -1 -14  10       43.26       39.48     15.66 o
   0 -14  10      144.41      185.64     20.45 o
   1 -14  10      769.59      710.05     37.67 o
   2 -14  10       27.87       41.53     18.23 o
   3 -14  10       41.19       71.09     25.99 o
  -8 -13  10       32.81       20.81     17.42 o
  -7 -13  10      127.21      123.84     22.27 o
  -6 -13  10       63.07      117.83     16.59 o
  -5 -13  10     1340.25     1387.32     61.08 o
  -4 -13  10      352.95      339.48     23.52 o
  -3 -13  10      124.68      126.42     26.83 o
  -2 -13  10      336.96      371.22     20.29 o
  -1 -13  10      366.13      357.38     24.08 o
   0 -13  10      158.49      149.02     18.02 o
   1 -13  10       85.16       96.44     16.34 o
   2 -13  10       49.80       63.39     16.27 o
   3 -13  10      134.16      149.10     21.50 o
   4 -13  10        5.76       11.27     17.68 o
   5 -13  10       52.83       64.16     18.21 o
  -9 -12  10      151.92      195.66     21.32 o
  -8 -12  10      173.57      164.51     19.61 o
  -7 -12  10      709.50      693.77     35.95 o
  -6 -12  10       80.26      124.90     17.17 o
  -5 -12  10      134.33      136.45     16.09 o
  -4 -12  10       67.39       62.00     13.78 o
  -3 -12  10      435.87      425.32     25.03 o
  -2 -12  10       13.37       22.87     11.70 o
  -1 -12  10       46.56       39.16     11.23 o
   0 -12  10       10.52       -0.36     13.18 o
   1 -12  10      157.64      162.67     14.53 o
   2 -12  10       10.07       21.27     11.60 o
   3 -12  10       35.79       49.12     12.72 o
   4 -12  10      159.31      146.87     17.73 o
   5 -12  10        9.64       -6.74     14.32 o
   6 -12  10       20.37       23.82     33.58 o
 -10 -11  10       89.92      115.17     19.67 o
  -9 -11  10      230.84      248.62     22.54 o
  -8 -11  10      166.70      138.77     18.36 o
  -7 -11  10       10.43       -3.78     13.70 o
  -6 -11  10      163.28      202.62     17.90 o
  -5 -11  10       11.87       38.97     12.66 o
  -4 -11  10      847.66      770.89     44.04 o
  -3 -11  10        0.49       -3.40     11.57 o
  -2 -11  10      642.62      670.39     27.22 o
  -1 -11  10       98.90       91.84      9.92 o
   0 -11  10      605.12      598.65     23.74 o
   1 -11  10        9.47        5.56      9.87 o
   2 -11  10     1706.13     1608.27     54.51 o
   3 -11  10      485.73      549.04     23.97 o
   4 -11  10     1132.06     1199.76     58.09 o
   5 -11  10        7.19        6.38     13.42 o
   6 -11  10      610.95      769.02     38.90 o
   7 -11  10       36.06       31.49     18.26 o
   8 -11  10      377.47      381.42     27.49 o
 -10 -10  10      454.94      450.58     45.94 o
  -9 -10  10       37.10       58.38     15.42 o
  -8 -10  10     1197.38     1198.11    111.13 o
  -7 -10  10        5.36       12.29     12.91 o
  -6 -10  10      506.59      444.94     28.80 o
  -5 -10  10      486.30      482.05     26.42 o
  -4 -10  10     1120.44     1123.82     49.05 o
  -3 -10  10       67.56       80.65     10.49 o
  -2 -10  10     1589.73     1590.09     46.71 o
  -1 -10  10     1431.18     1268.53     38.23 o
   0 -10  10     2331.83     2146.59     61.24 o
   1 -10  10      361.10      429.73     16.74 o
   2 -10  10      809.89      739.51     29.79 o
   3 -10  10      591.03      621.33     33.33 o
   4 -10  10      352.63      320.46     20.79 o
   5 -10  10      291.36      303.72     24.45 o
   6 -10  10       38.15       24.11     13.24 o
   7 -10  10      130.73      112.53     20.86 o
   8 -10  10       68.26       96.57     17.34 o
   9 -10  10       10.39       27.27     17.18 o
 -11  -9  10        3.45       -4.02     16.17 o
 -10  -9  10      822.10      778.45     39.47 o
  -9  -9  10       11.23       13.61     14.68 o
  -8  -9  10        7.59       26.48     13.61 o
  -7  -9  10      254.58      236.62     35.19 o
  -6  -9  10       15.65       18.45     14.68 o
  -5  -9  10      468.11      429.62     30.33 o
  -4  -9  10       39.21       76.84     10.24 o
  -3  -9  10       38.23       30.92      8.64 o
  -2  -9  10       10.88       14.28     10.52 o
  -1  -9  10       48.05       48.75      7.90 o
   0  -9  10      240.07      249.22     13.99 o
   1  -9  10       83.51       86.93      8.58 o
   2  -9  10      140.08      106.68      9.05 o
   3  -9  10       15.69       18.52      8.78 o
   4  -9  10        4.78       11.90     10.76 o
   5  -9  10      788.36      785.81     44.47 o
   6  -9  10      241.71      306.89     20.78 o
   7  -9  10      837.58      810.47     39.77 o
   8  -9  10       17.81       22.59     13.99 o
   9  -9  10      324.93      371.01     26.44 o
 -11  -8  10       11.43       19.25     15.54 o
 -10  -8  10        1.52       -3.59     15.34 o
  -9  -8  10        3.63       -9.60     13.49 o
  -8  -8  10        3.61       16.40     12.86 o
  -7  -8  10      617.30      495.35     38.09 o
  -6  -8  10      661.58      590.65     45.73 o
  -5  -8  10     3111.51     3069.71     98.17 o
  -4  -8  10      172.26      146.44     11.57 o
  -3  -8  10     6191.74     6182.71    192.46 o
  -2  -8  10      188.11      175.39      9.94 o
  -1  -8  10      725.43      732.07     25.39 o
   0  -8  10      306.21      297.05     12.60 o
   1  -8  10      129.01      156.53      9.40 o
   2  -8  10     1065.90     1110.51     33.53 o
   3  -8  10     1290.92     1161.65     72.84 o
   4  -8  10      701.39      707.26     27.35 o
   5  -8  10     4237.39     4163.67    164.52 o
   6  -8  10      252.19      251.92     18.34 o
   7  -8  10      961.29     1006.40     45.90 o
   8  -8  10       26.72       33.39     14.82 o
   9  -8  10      916.06      895.72     43.39 o
  10  -8  10       72.72      102.38     18.14 o
 -11  -7  10      165.85      180.27     24.59 o
 -10  -7  10      185.81      192.67     42.71 o
  -9  -7  10      391.10      351.66     23.74 o
  -8  -7  10      345.28      397.01     21.16 o
  -7  -7  10     1820.26     1759.09     61.83 o
  -6  -7  10      180.98      216.16     13.17 o
  -5  -7  10       11.12       14.64     10.11 o
  -4  -7  10      228.42      217.90     12.92 o
  -3  -7  10     2642.85     2570.74     82.42 o
  -2  -7  10     3894.43     3982.89    109.47 o
  -1  -7  10      636.63      563.22     33.90 o
   0  -7  10       55.79       46.37      8.54 o
   1  -7  10     1242.66     1117.67     33.39 o
   2  -7  10     1017.64      965.66     32.65 o
   3  -7  10      685.69      638.15     49.41 o
   4  -7  10        8.99       18.89      7.87 o
   5  -7  10      234.39      209.53     20.58 o
   6  -7  10     2247.92     2170.51     88.86 o
   7  -7  10       34.31       13.96     11.66 o
   8  -7  10      461.61      482.08     33.79 o
   9  -7  10       17.93       40.81     17.35 o
  10  -7  10      117.88      119.44     19.95 o
  11  -7  10      286.77      339.32     26.20 o
 -11  -6  10       10.82       44.03     20.21 o
 -10  -6  10      600.15      664.58     28.20 o
  -9  -6  10        7.21        1.03     10.29 o
  -8  -6  10       62.11       73.16     11.08 o
  -7  -6  10      250.80      254.58     14.78 o
  -6  -6  10      511.97      463.08     20.23 o
  -5  -6  10     1682.68     1533.07     51.15 o
  -4  -6  10      195.29      270.71     13.81 o
  -3  -6  10       64.39       52.07      9.62 o
  -2  -6  10       75.10      103.23      8.16 o
  -1  -6  10       13.16       16.71      6.65 o
   0  -6  10       94.61       91.23      7.44 o
   1  -6  10      256.11      202.43      9.84 o
   2  -6  10       14.22        9.84      6.26 o
   3  -6  10       77.58       68.32      9.42 o
   4  -6  10      215.66      233.16     25.34 o
   5  -6  10      802.49      739.45     73.77 o
   6  -6  10      862.88      809.42     39.97 o
   7  -6  10     2385.25     2412.56     98.12 o
   8  -6  10      557.80      551.80     29.30 o
   9  -6  10       77.41       44.79     13.79 o
  10  -6  10      342.80      336.27     33.37 o
  11  -6  10      379.51      383.96     26.02 o
  12  -6  10       29.47       30.83     17.03 o
 -12  -5  10       38.64       25.85     27.82 o
 -11  -5  10      120.81      155.95     21.86 o
 -10  -5  10      422.52      444.92     21.78 o
  -9  -5  10      279.35      278.36     19.35 o
  -8  -5  10      461.39      383.04     20.21 o
  -7  -5  10      474.31      413.25     19.02 o
  -6  -5  10        6.33        9.61      7.88 o
  -5  -5  10     1770.26     1763.35     58.32 o
  -4  -5  10     1048.67      927.10     41.89 o
  -3  -5  10       59.70       51.75      8.15 o
  -2  -5  10      771.61      717.14     22.63 o
  -1  -5  10       16.80       23.03      8.90 o
   0  -5  10      819.46      808.64     24.66 o
   1  -5  10     2637.07     2729.32     75.62 o
   2  -5  10      355.86      432.96     15.24 o
   3  -5  10      793.07      739.89     25.95 o
   4  -5  10      406.11      374.12     56.46 o
   5  -5  10     2878.38     2579.45    187.43 o
   6  -5  10        7.00       17.70      8.00 o
   7  -5  10      832.58      807.91     39.69 o
   8  -5  10      783.06      742.91     36.09 o
   9  -5  10      610.47      575.51     78.54 o
  10  -5  10      103.82      113.61     14.93 o
  11  -5  10      247.84      228.53     26.20 o
  12  -5  10       17.94       32.82     16.73 o
 -12  -4  10       76.36       99.20     21.23 o
 -11  -4  10       15.55       17.11     12.99 o
 -10  -4  10      643.01      697.70     29.33 o
  -9  -4  10      228.99      208.24     29.84 o
  -8  -4  10      173.65      141.85     12.27 o
  -7  -4  10     1232.32     1276.64     44.20 o
  -6  -4  10      437.73      439.38     19.17 o
  -5  -4  10       12.40       23.55      7.64 o
  -4  -4  10       71.41       88.23     10.30 o
  -3  -4  10      974.43      831.00     29.60 o
  -2  -4  10       43.94       31.95      7.06 o
  -1  -4  10       81.46       69.49      6.47 o
   0  -4  10     1843.98     1764.12     49.79 o
   1  -4  10       93.68       93.98      7.81 o
   2  -4  10      194.72      161.29      9.96 o
   3  -4  10     3261.10     3218.63     88.70 o
   4  -4  10      272.63      246.00     16.95 o
   5  -4  10      248.59      242.58     13.16 o
   6  -4  10       21.35       22.51      7.78 o
   7  -4  10      365.18      371.92     22.79 o
   8  -4  10      407.34      478.53     25.70 o
   9  -4  10       11.09       13.89     13.63 o
  10  -4  10       18.71       32.51     12.90 o
  11  -4  10      280.78      304.89     22.51 o
  12  -4  10       43.76       31.89     16.02 o
  13  -4  10       17.20        9.42     16.97 o
 -12  -3  10        5.81       10.55     14.07 o
 -11  -3  10        2.71       11.40     27.75 o
 -10  -3  10       77.67       70.24     12.78 o
  -9  -3  10      132.92      128.46     12.59 o
  -8  -3  10       32.37       18.41      9.28 o
  -7  -3  10       26.64       46.75     14.28 o
  -6  -3  10      430.32      426.67     32.55 o
  -5  -3  10      166.42      205.02     12.18 o
  -4  -3  10       98.82      112.49      9.46 o
  -3  -3  10       72.70      129.59     12.10 o
  -2  -3  10     1121.08     1172.40     39.36 o
  -1  -3  10      574.85      445.46     15.16 o
   0  -3  10      406.82      441.04     16.43 o
   1  -3  10       25.31       24.14      7.95 o
   2  -3  10     2008.04     2080.97     57.99 o
   3  -3  10      126.44      126.56      9.90 o
   4  -3  10     9879.79     9532.54    301.53 o
   5  -3  10     1755.94     1590.15     53.56 o
   6  -3  10      626.62      607.46     23.56 o
   7  -3  10       11.23       18.02      7.87 o
   8  -3  10     4918.27     4641.41    149.40 o
   9  -3  10       42.64       71.61     12.66 o
  10  -3  10     1762.55     1831.76     76.45 o
  11  -3  10       63.97       74.11     14.40 o
  12  -3  10      371.62      376.99     25.92 o
  13  -3  10        0.26       -8.22     15.90 o
 -11  -2  10        0.57       -2.29     11.42 o
 -10  -2  10       85.47      106.81     29.22 o
  -9  -2  10      359.08      357.09     18.35 o
  -8  -2  10      663.78      673.11     26.75 o
  -7  -2  10      281.00      290.84     15.29 o
  -6  -2  10      190.01      156.75     11.32 o
  -5  -2  10        5.32       11.71      8.96 o
  -4  -2  10     2286.75     1911.54     62.18 o
  -3  -2  10      540.78      487.96     19.10 o
  -2  -2  10     7266.35     7934.63    245.56 o
  -1  -2  10      272.57      334.48     12.24 o
   0  -2  10     3087.84     2794.82     77.08 o
   1  -2  10      204.47      165.60      8.05 o
   2  -2  10     1772.24     1864.78     52.15 o
   3  -2  10       41.13       35.60      6.45 o
   4  -2  10     3854.56     3628.26    116.97 o
   5  -2  10      528.77      391.76     18.06 o
   6  -2  10     4026.78     3968.59    127.88 o
   7  -2  10       68.03       56.11      8.40 o
   8  -2  10      222.77      226.08     12.97 o
   9  -2  10      393.64      395.70     18.57 o
  10  -2  10      279.20      267.71     19.01 o
  11  -2  10     1176.34     1031.07     47.64 o
  12  -2  10      173.38      275.90     32.45 o
  13  -2  10      159.04      184.81     19.60 o
  14  -2  10        1.55       -6.89     20.16 o
 -11  -1  10      170.97      183.59     25.85 o
 -10  -1  10       74.25       94.68     12.57 o
  -9  -1  10       62.75       42.01     10.38 o
  -8  -1  10      280.33      306.90     16.20 o
  -7  -1  10      234.03      248.65     14.41 o
  -6  -1  10      277.32      276.95     14.31 o
  -5  -1  10     4935.90     5059.23    157.98 o
  -4  -1  10      188.66      231.74     20.81 o
  -3  -1  10       98.10      105.93      8.69 o
  -2  -1  10       56.10       48.38      8.51 o
  -1  -1  10     1532.20     1474.68     42.06 o
   0  -1  10       23.05       32.32      5.58 o
   1  -1  10      129.49      163.51     13.00 o
   2  -1  10      455.99      393.46     13.49 o
   3  -1  10     1201.88     1206.90     34.60 o
   4  -1  10      730.69      747.27     27.26 o
   5  -1  10      810.12      627.45     23.97 o
   6  -1  10     1237.89     1199.46     41.55 o
   7  -1  10      277.68      294.10     20.94 o
   8  -1  10     1960.62     1941.41     69.09 o
   9  -1  10      462.73      461.26     19.99 o
  10  -1  10       95.63       97.66     11.00 o
  11  -1  10     1499.51     1402.79    140.42 o
  12  -1  10        5.59       -8.27     11.52 o
  13  -1  10      113.85       76.55     16.90 o
  14  -1  10       57.63       64.40     17.47 o
 -11   0  10       56.94       81.44     26.06 o
 -10   0  10      163.46      172.44     25.45 o
[truncated: 180,569 more chars]
